# Supplementary material for: Above the Energy Gap Law: Heavy Chalcogenide Substitution in NIR II-Emissive Diradicaloid Qubits
Source: ACS Cent Sci. 2025 Oct 29;11(11):2257–67. doi: 10.1021/acscentsci.5c01001 (PMC12670300; doi:10.1021/acscentsci.5c01001)
Supplement: Supplementary file 2 [file oc5c01001_si_002.cif]

data_1839_lem_anderson1
_audit_creation_date               2024-04-17
_audit_creation_method
;
Olex2 1.5
(compiled 2023.03.06 svn.rbb2c1857 for OlexSys, GUI svn.r6748)
;
_shelx_SHELXL_version_number       '2019/3'
_audit_contact_author_address      ?
_audit_contact_author_email        ?
_audit_contact_author_name
;
;
_audit_contact_author_phone        ?
_publ_contact_author_id_orcid      ?
_publ_section_references
;
Dolomanov, O.V., Bourhis, L.J., Gildea, R.J, Howard, J.A.K. & Puschmann, H.
 (2009), J. Appl. Cryst. 42, 339-341.

Sheldrick, G.M. (2008). Acta Cryst. A64, 112-122.

a) Sheldrick, G.M. (2015). Acta Cryst. A71, 3-8.
b) Sheldrick, G.M. (2015). Acta Cryst. C71, 3-8.
;
_chemical_name_common              ?
_chemical_name_systematic          ?
_chemical_formula_moiety          
 'C78 H60 P4 Pt2 S4 Se4, 4(C H2 Cl2), 2(C32 H12 B F24)'
_chemical_formula_sum              'C146 H92 B2 Cl8 F48 P4 Pt2 S4 Se4'
_chemical_formula_weight           4021.55
_chemical_melting_point            ?
loop_
  _atom_type_symbol
  _atom_type_description
  _atom_type_scat_dispersion_real
  _atom_type_scat_dispersion_imag
  _atom_type_scat_source
 'C' 'C' 0.0033 0.0016 'International Tables Vol C Tables 4.2.6.8 and 6.1.1.4'
 'H' 'H' 0.0000 0.0000 'International Tables Vol C Tables 4.2.6.8 and 6.1.1.4'
 'B' 'B' 0.0013 0.0007 'International Tables Vol C Tables 4.2.6.8 and 6.1.1.4'
 'Cl' 'Cl' 0.1484 0.1585 'International Tables Vol C Tables 4.2.6.8 and 6.1.1.4'
 'F' 'F' 0.0171 0.0103 'International Tables Vol C Tables 4.2.6.8 and 6.1.1.4'
 'P' 'P' 0.1023 0.0942 'International Tables Vol C Tables 4.2.6.8 and 6.1.1.4'
 'Pt' 'Pt' -1.7033 8.3905
 'International Tables Vol C Tables 4.2.6.8 and 6.1.1.4'
 'S' 'S' 0.1246 0.1234 'International Tables Vol C Tables 4.2.6.8 and 6.1.1.4'
 'Se' 'Se' -0.0929 2.2259
 'International Tables Vol C Tables 4.2.6.8 and 6.1.1.4'

_shelx_space_group_comment
;
The symmetry employed for this shelxl refinement is uniquely defined
by the following loop, which should always be used as a source of
symmetry information in preference to the above space-group names.
They are only intended as comments.
;
_space_group_crystal_system        'triclinic'
_space_group_IT_number             2
_space_group_name_H-M_alt          'P -1'
_space_group_name_Hall             '-P 1'
loop_
  _space_group_symop_operation_xyz
 'x, y, z'
 '-x, -y, -z'

_cell_length_a                     13.2573(6)
_cell_length_b                     17.7601(9)
_cell_length_c                     18.4355(9)
_cell_angle_alpha                  66.493(2)
_cell_angle_beta                   70.047(2)
_cell_angle_gamma                  89.853(2)
_cell_volume                       3696.3(3)
_cell_formula_units_Z              1
_cell_measurement_reflns_used      9145
_cell_measurement_temperature      100(2)
_cell_measurement_theta_max        28.22
_cell_measurement_theta_min        2.36
_shelx_estimated_absorpt_T_max     0.882
_shelx_estimated_absorpt_T_min     0.588
_exptl_absorpt_coefficient_mu      3.232
_exptl_absorpt_correction_T_max    0.7457
_exptl_absorpt_correction_T_min    0.6536
_exptl_absorpt_correction_type     gaussian
_exptl_absorpt_process_details
;
SADABS-2016/2 (Bruker,2016/2) was used for absorption correction.
wR2(int) was 0.0713 before and 0.0586 after correction.
The Ratio of minimum to maximum transmission is 0.8765.
The \l/2 correction factor is Not present.
;
_exptl_absorpt_special_details     ?
_exptl_crystal_colour              'clear orangish green'
_exptl_crystal_colour_lustre       clear
_exptl_crystal_colour_modifier     orangish
_exptl_crystal_colour_primary      green
_exptl_crystal_density_diffrn      1.807
_exptl_crystal_density_meas        ?
_exptl_crystal_density_method      ?
_exptl_crystal_description         prism
_exptl_crystal_F_000               1962
_exptl_crystal_size_max            0.184
_exptl_crystal_size_mid            0.16
_exptl_crystal_size_min            0.04
_exptl_transmission_factor_max     ?
_exptl_transmission_factor_min     ?
_diffrn_reflns_av_R_equivalents    0.0452
_diffrn_reflns_av_unetI/netI       0.0251
_diffrn_reflns_Laue_measured_fraction_full  0.999
_diffrn_reflns_Laue_measured_fraction_max  0.997
_diffrn_reflns_limit_h_max         17
_diffrn_reflns_limit_h_min         -17
_diffrn_reflns_limit_k_max         23
_diffrn_reflns_limit_k_min         -23
_diffrn_reflns_limit_l_max         24
_diffrn_reflns_limit_l_min         -24
_diffrn_reflns_number              202383
_diffrn_reflns_point_group_measured_fraction_full  0.999
_diffrn_reflns_point_group_measured_fraction_max  0.997
_diffrn_reflns_theta_full          25.242
_diffrn_reflns_theta_max           28.225
_diffrn_reflns_theta_min           1.920
_diffrn_ambient_temperature        100(2)
_diffrn_detector                   'Bruker PHOTON II'
_diffrn_detector_area_resol_mean   7.4
_diffrn_detector_type
;
Charge-Integrating Pixel Array Detector (CPADs)
;
_diffrn_measured_fraction_theta_full  0.999
_diffrn_measured_fraction_theta_max  0.997
_diffrn_measurement_device_type    'Bruker D8 Venture'
_diffrn_measurement_method         'omega and phi scans'
_diffrn_radiation_monochromator    mirrors
_diffrn_radiation_type             MoK\a
_diffrn_radiation_wavelength       0.71073
_diffrn_source                     'micro-focus X-ray tube'
_diffrn_source_current             1.0
_diffrn_source_power               0.05
_diffrn_source_type                'INCOATEC ImuS'
_diffrn_source_voltage             50.0
_diffrn_standards_number           0
_reflns_Friedel_coverage           0.000
_reflns_Friedel_fraction_full      .
_reflns_Friedel_fraction_max       .
_reflns_number_gt                  15488
_reflns_number_total               18225
_reflns_special_details
;
 Reflections were merged by SHELXL according to the crystal
 class for the calculation of statistics and refinement.
 
 _reflns_Friedel_fraction is defined as the number of unique
 Friedel pairs measured divided by the number that would be
 possible theoretically, ignoring centric projections and
 systematic absences.
;
_reflns_threshold_expression       'I > 2\s(I)'
_computing_cell_refinement         'SAINT V.8.40B (Bruker AXS LLC., 2019)'
_computing_data_collection         'APEX4 v.2022.10-0 (Bruker AXS LLC., 2022)'
_computing_data_reduction          'SAINT V.8.40B (Bruker AXS LLC., 2019)'
_computing_molecular_graphics
;
OLEX2: a complete structure solution, refinement and analysis program 
Dolomanov et al., 2009

Mercury: visualization and analysis of crystal structures
Macrae, et al., 2006

O. V. Dolomanov, L. J. Bourhis, R. J. Gildea, J. A. K. Howard and H. Puschmann.
J. Appl. Cryst. (2009). 42, 339-341;

C. F. Macrae, P. R. Edgington, P. McCabe, E. Pidcock, G. P. Shields, R. Taylor,
M. Towler and J. van de Streek, J. Appl. Cryst. (2006). 39, 453-457.
;
_computing_publication_material
;
 APEX4 v.2022.10-0 (Bruker AXS LLC., 2022)
 OLEX2 (Dolomanov et al., 2009)
;
_computing_structure_refinement    'XL-2019/3 (Sheldrick, 2015b)'
_computing_structure_solution      'XT 2018/2 (Sheldrick, 2015a)'
_refine_diff_density_max           5.759
_refine_diff_density_min           -3.827
_refine_diff_density_rms           0.163
_refine_ls_extinction_coef         .
_refine_ls_extinction_method       none
_refine_ls_goodness_of_fit_ref     1.061
_refine_ls_hydrogen_treatment      constr
_refine_ls_matrix_type             full
_refine_ls_number_parameters       1002
_refine_ls_number_reflns           18225
_refine_ls_number_restraints       1140
_refine_ls_R_factor_all            0.0645
_refine_ls_R_factor_gt             0.0480
_refine_ls_restrained_S_all        1.059
_refine_ls_shift/su_max            0.001
_refine_ls_shift/su_mean           0.000
_refine_ls_structure_factor_coef   Fsqd
_refine_ls_weighting_details      
 'w=1/[\s^2^(Fo^2^)+(0.0250P)^2^+35.9350P] where P=(Fo^2^+2Fc^2^)/3'
_refine_ls_weighting_scheme        calc
_refine_ls_wR_factor_gt            0.1015
_refine_ls_wR_factor_ref           0.1160
_refine_special_details            ?
_olex2_refinement_description
;
1. Restrained distances
 Cl3-C73A \\sim Cl3-C73 \\sim Cl4-C73 \\sim Cl4A-C73A \\sim Cl1A-C72 \\sim
Cl2A-C72 \\sim Cl2-C72 ~
 Cl1-C72
 with sigma of 0.005
 F15-C59 \\sim F15A-C59
 with sigma of 0.02
 F14-C59 \\sim F14A-C59
 with sigma of 0.02
 F13-C59 \\sim F13A-C59
 with sigma of 0.02
 F9-C51 \\sim F9A-C51
 with sigma of 0.02
 C51-C50 \\sim C54-C53 \\sim C59-C58 \\sim C62-C61 \\sim C70-C69 \\sim C67-C66
\\sim C46-C45 \\sim C43-C42
 with sigma of 0.005
 F6-C46 \\sim F4-C46 \\sim F5-C46 \\sim F2-C43 \\sim F3-C43 \\sim F22-C70 \\sim
F24-C70 \\sim F23-C70 \\sim F1-
 C43 \\sim F19-C67 \\sim F20-C67 \\sim F21-C67 \\sim F9-C51 \\sim F9A-C51 \\sim
F7-C51 \\sim F8-C51 \\sim F10-
 C54 \\sim F12-C54 \\sim F11-C54 \\sim F18-C62 \\sim F17-C62 \\sim F16-C62
\\sim F15A-C59 \\sim F15-C59 ~
 F13-C59 \\sim F14A-C59 \\sim F14-C59 \\sim F13A-C59
 with sigma of 0.005
2. Uiso/Uaniso restraints and constraints
Uanis(C73) \\sim Ueq, Uanis(C44) \\sim Ueq, Uanis(C34) \\sim Ueq, Uanis(C1)
\\sim Ueq, Uanis(F10) \\sim Ueq, Uanis(F2) \\sim Ueq, Uanis(S2) \\sim Ueq,
Uanis(F6) \\sim Ueq, Uanis(F3) \\sim Ueq, Uanis(F5) \\sim Ueq, Uanis(F20) \\sim
Ueq, Uanis(F23) \\sim Ueq, Uanis(F21) \\sim Ueq, Uanis(Se1) \\sim Ueq,
Uanis(C4) \\sim Ueq, Uanis(F4) \\sim Ueq, Uanis(Cl2A) \\sim Ueq, Uanis(F11)
\\sim Ueq, Uanis(C39) \\sim Ueq, Uanis(F1) \\sim Ueq, Uanis(C38) \\sim Ueq,
Uanis(F16) \\sim Ueq, Uanis(C56) \\sim Ueq, Uanis(F17) \\sim Ueq, Uanis(C60)
\\sim Ueq, Uanis(F12) \\sim Ueq, Uanis(C42) \\sim Ueq, Uanis(F18) \\sim Ueq,
Uanis(C53) \\sim Ueq, Uanis(F19) \\sim Ueq, Uanis(C10) \\sim Ueq, Uanis(Cl4)
\\sim Ueq, Uanis(C5) \\sim Ueq, Uanis(C29) \\sim Ueq, Uanis(C37) \\sim Ueq,
Uanis(C28) \\sim Ueq, Uanis(Cl1) \\sim Ueq, Uanis(C26) \\sim Ueq, Uanis(C35)
\\sim Ueq, Uanis(Cl3) \\sim Ueq, Uanis(C19) \\sim Ueq, Uanis(C55) \\sim Ueq,
Uanis(C40) \\sim Ueq, Uanis(C48) \\sim Ueq, Uanis(C21) \\sim Ueq, Uanis(C23)
\\sim Ueq, Uanis(F22) \\sim Ueq, Uanis(C17) \\sim Ueq, Uanis(C45) \\sim Ueq,
Uanis(C51) \\sim Ueq, Uanis(C27) \\sim Ueq, Uanis(F24) \\sim Ueq, Uanis(C22)
\\sim Ueq, Uanis(P1) \\sim Ueq, Uanis(C30) \\sim Ueq, Uanis(C16) \\sim Ueq,
Uanis(C13) \\sim Ueq, Uanis(C6) \\sim Ueq, Uanis(C24) \\sim Ueq, Uanis(C15)
\\sim Ueq, Uanis(C31) \\sim Ueq, Uanis(C20) \\sim Ueq, Uanis(C3) \\sim Ueq,
Uanis(C18) \\sim Ueq, Uanis(C36) \\sim Ueq, Uanis(C32) \\sim Ueq, Uanis(Cl2)
\\sim Ueq, Uanis(C25) \\sim Ueq, Uanis(C33) \\sim Ueq, Uanis(C73A) \\sim Ueq,
Uanis(C68) \\sim Ueq, Uanis(Cl4A) \\sim Ueq, Uanis(Cl1A) \\sim Ueq, Uanis(C49)
\\sim Ueq, Uanis(C62) \\sim Ueq, Uanis(C46) \\sim Ueq, Uanis(F7) \\sim Ueq,
Uanis(C57) \\sim Ueq, Uanis(F13) \\sim Ueq, Uanis(C50) \\sim Ueq, Uanis(C71)
\\sim Ueq, Uanis(C58) \\sim Ueq, Uanis(F15A) \\sim Ueq, Uanis(C43) \\sim Ueq,
Uanis(F13A) \\sim Ueq, Uanis(C61) \\sim Ueq, Uanis(C59) \\sim Ueq, Uanis(C41)
\\sim Ueq, Uanis(C67) \\sim Ueq, Uanis(C69) \\sim Ueq, Uanis(C47) \\sim Ueq,
Uanis(C63) \\sim Ueq, Uanis(C52) \\sim Ueq, Uanis(F8) \\sim Ueq, Uanis(C54)
\\sim Ueq, Uanis(F9) \\sim Ueq, Uanis(C2) \\sim Ueq, Uanis(F14) \\sim Ueq,
Uanis(S1) \\sim Ueq, Uanis(F15) \\sim Ueq, Uanis(F9A) \\sim Ueq, Uanis(C8)
\\sim Ueq, Uanis(C65) \\sim Ueq, Uanis(C11) \\sim Ueq, Uanis(B1) \\sim Ueq,
Uanis(C14) \\sim Ueq, Uanis(F14A) \\sim Ueq, Uanis(C9) \\sim Ueq, Uanis(C64)
\\sim Ueq, Uanis(Pt1) \\sim Ueq, Uanis(C66) \\sim Ueq, Uanis(C70) \\sim Ueq,
Uanis(C12) \\sim Ueq, Uanis(P2) \\sim Ueq, Uanis(C7) \\sim Ueq, Uanis(C72)
\\sim Ueq, Uanis(Se2) \\sim Ueq: with sigma of 0.1 and sigma for terminal atoms
of 0.2
Uanis(F9A) = Uanis(F14A) = Uanis(F13A) = Uanis(F14) = Uanis(F15) = Uanis(F13) =
Uanis(F15A) = Uanis(F9) = Uanis(F7) = Uanis(F8)
3. Others
 Sof(F13A)=Sof(F14A)=Sof(F15A)=1-FVAR(1)
 Sof(F13)=Sof(F14)=Sof(F15)=FVAR(1)
 Sof(F9A)=1-FVAR(2)
 Sof(F9)=FVAR(2)
 Fixed Sof: H72C(0.5) H72D(0.5) H72A(0.5) H72B(0.5) Cl1A(0.5) Cl2A(0.5)
 Cl1(0.5) Cl2(0.5) Cl4A(0.5) C73A(0.5) H73A(0.5) H73B(0.5) Cl4(0.5) C73(0.5)
 H73C(0.5) H73D(0.5)
4.a Secondary CH2 refined with riding coordinates:
 C72(H72C,H72D), C72(H72A,H72B), C73A(H73A,H73B), C73(H73C,H73D)
4.b Aromatic/amide H refined with riding coordinates:
 C5(H5), C6(H6), C7(H7), C8(H8), C9(H9), C11(H11), C12(H12), C13(H13),
 C14(H14), C15(H15), C17(H17), C18(H18), C19(H19), C20(H20), C21(H21), C23(H23),
  C24(H24), C25(H25), C26(H26), C27(H27), C29(H29), C30(H30), C31(H31),
 C32(H32), C33(H33), C35(H35), C36(H36), C37(H37), C38(H38), C39(H39), C41(H41),
  C44(H44), C47(H47), C49(H49), C52(H52), C55(H55), C57(H57), C60(H60),
 C63(H63), C65(H65), C68(H68), C71(H71)
;
_atom_sites_solution_hydrogens     geom
_atom_sites_solution_primary       dual
_atom_sites_solution_secondary     ?
loop_
  _atom_site_label
  _atom_site_type_symbol
  _atom_site_fract_x
  _atom_site_fract_y
  _atom_site_fract_z
  _atom_site_U_iso_or_equiv
  _atom_site_adp_type
  _atom_site_occupancy
  _atom_site_site_symmetry_order
  _atom_site_calc_flag
  _atom_site_refinement_flags_posn
  _atom_site_refinement_flags_adp
  _atom_site_refinement_flags_occupancy
  _atom_site_disorder_assembly
  _atom_site_disorder_group
 Pt1 Pt 0.11668(2) 0.12991(2) 0.60869(2) 0.01815(5) Uani 1 1 d . U . . .
 Se1 Se 0.19563(4) 0.26032(3) 0.48275(3) 0.02060(10) Uani 1 1 d . U . . .
 S1 S 0.12475(10) 0.43461(7) 0.45150(8) 0.0265(3) Uani 1 1 d . U . . .
 S2 S -0.07689(10) 0.37514(8) 0.59319(9) 0.0302(3) Uani 1 1 d . U . . .
 P1 P 0.26488(10) 0.07300(7) 0.55784(7) 0.0161(2) Uani 1 1 d . U . . .
 P2 P 0.03991(10) 0.01641(7) 0.73874(7) 0.0189(2) Uani 1 1 d . U . . .
 C1 C 0.0104(4) 0.4582(3) 0.5097(3) 0.0220(10) Uani 1 1 d . U . . .
 C2 C 0.0980(4) 0.3292(3) 0.5116(3) 0.0197(9) Uani 1 1 d . U . . .
 C3 C 0.0010(4) 0.3007(3) 0.5807(3) 0.0214(10) Uani 1 1 d . U . . .
 C4 C 0.3654(4) 0.1439(3) 0.4550(3) 0.0186(9) Uani 1 1 d . U . . .
 C5 C 0.3404(4) 0.1689(3) 0.3819(3) 0.0220(10) Uani 1 1 d . U . . .
 H5 H 0.273532 0.145914 0.385154 0.026 Uiso 1 1 calc R U . . .
 C6 C 0.4130(5) 0.2271(3) 0.3046(3) 0.0269(11) Uani 1 1 d . U . . .
 H6 H 0.394822 0.244775 0.255348 0.032 Uiso 1 1 calc R U . . .
 C7 C 0.5116(5) 0.2598(3) 0.2986(3) 0.0305(12) Uani 1 1 d . U . . .
 H7 H 0.561132 0.299372 0.245243 0.037 Uiso 1 1 calc R U . . .
 C8 C 0.5379(5) 0.2349(3) 0.3702(4) 0.0314(12) Uani 1 1 d . U . . .
 H8 H 0.605909 0.257102 0.365909 0.038 Uiso 1 1 calc R U . . .
 C9 C 0.4654(4) 0.1773(3) 0.4487(3) 0.0252(10) Uani 1 1 d . U . . .
 H9 H 0.483597 0.160734 0.497887 0.030 Uiso 1 1 calc R U . . .
 C10 C 0.2294(4) -0.0131(3) 0.5369(3) 0.0213(9) Uani 1 1 d . U . . .
 C11 C 0.1222(4) -0.0368(3) 0.5513(3) 0.0245(10) Uani 1 1 d . U . . .
 H11 H 0.067655 -0.007890 0.572327 0.029 Uiso 1 1 calc R U . . .
 C12 C 0.0932(5) -0.1023(3) 0.5355(4) 0.0308(12) Uani 1 1 d . U . . .
 H12 H 0.019554 -0.117991 0.545332 0.037 Uiso 1 1 calc R U . . .
 C13 C 0.1736(5) -0.1445(3) 0.5049(4) 0.0339(13) Uani 1 1 d . U . . .
 H13 H 0.154256 -0.190371 0.495488 0.041 Uiso 1 1 calc R U . . .
 C14 C 0.2812(5) -0.1206(3) 0.4880(4) 0.0307(12) Uani 1 1 d . U . . .
 H14 H 0.335545 -0.149168 0.466119 0.037 Uiso 1 1 calc R U . . .
 C15 C 0.3097(4) -0.0548(3) 0.5032(3) 0.0255(10) Uani 1 1 d . U . . .
 H15 H 0.383879 -0.037808 0.490743 0.031 Uiso 1 1 calc R U . . .
 C16 C 0.3419(4) 0.0431(3) 0.6265(3) 0.0225(10) Uani 1 1 d . U . . .
 C17 C 0.3613(5) 0.1012(3) 0.6558(3) 0.0283(11) Uani 1 1 d . U . . .
 H17 H 0.328147 0.149875 0.644118 0.034 Uiso 1 1 calc R U . . .
 C18 C 0.4286(5) 0.0881(4) 0.7018(4) 0.0345(13) Uani 1 1 d . U . . .
 H18 H 0.443273 0.128552 0.719942 0.041 Uiso 1 1 calc R U . . .
 C19 C 0.4744(5) 0.0156(4) 0.7211(4) 0.0381(14) Uani 1 1 d . U . . .
 H19 H 0.520342 0.006381 0.752762 0.046 Uiso 1 1 calc R U . . .
 C20 C 0.4536(5) -0.0426(4) 0.6947(4) 0.0358(14) Uani 1 1 d . U . . .
 H20 H 0.483881 -0.092603 0.709433 0.043 Uiso 1 1 calc R U . . .
 C21 C 0.3882(4) -0.0295(3) 0.6463(3) 0.0273(11) Uani 1 1 d . U . . .
 H21 H 0.375604 -0.069601 0.627164 0.033 Uiso 1 1 calc R U . . .
 C22 C -0.0867(4) -0.0373(3) 0.7528(3) 0.0239(10) Uani 1 1 d . U . . .
 C23 C -0.1356(4) -0.0038(3) 0.6932(3) 0.0260(10) Uani 1 1 d . U . . .
 H23 H -0.100671 0.046077 0.643574 0.031 Uiso 1 1 calc R U . . .
 C24 C -0.2342(5) -0.0422(4) 0.7054(4) 0.0339(12) Uani 1 1 d . U . . .
 H24 H -0.266874 -0.018610 0.664520 0.041 Uiso 1 1 calc R U . . .
 C25 C -0.2852(5) -0.1148(4) 0.7772(4) 0.0387(14) Uani 1 1 d . U . . .
 H25 H -0.353958 -0.140354 0.786267 0.046 Uiso 1 1 calc R U . . .
 C26 C -0.2366(5) -0.1508(4) 0.8360(4) 0.0367(14) Uani 1 1 d . U . . .
 H26 H -0.271113 -0.201690 0.884416 0.044 Uiso 1 1 calc R U . . .
 C27 C -0.1380(5) -0.1127(3) 0.8242(3) 0.0276(11) Uani 1 1 d . U . . .
 H27 H -0.104690 -0.137553 0.864491 0.033 Uiso 1 1 calc R U . . .
 C28 C 0.1151(4) -0.0677(3) 0.7761(3) 0.0272(11) Uani 1 1 d . U . . .
 C29 C 0.1699(5) -0.0664(4) 0.8274(3) 0.0339(13) Uani 1 1 d . U . . .
 H29 H 0.170211 -0.020908 0.842179 0.041 Uiso 1 1 calc R U . . .
 C30 C 0.2247(6) -0.1318(5) 0.8576(4) 0.052(2) Uani 1 1 d . U . . .
 H30 H 0.262880 -0.130655 0.892410 0.062 Uiso 1 1 calc R U . . .
 C31 C 0.2235(6) -0.1984(5) 0.8369(4) 0.055(2) Uani 1 1 d . U . . .
 H31 H 0.259833 -0.243301 0.858442 0.067 Uiso 1 1 calc R U . . .
 C32 C 0.1698(6) -0.2001(4) 0.7850(4) 0.0496(19) Uani 1 1 d . U . . .
 H32 H 0.170562 -0.245551 0.770161 0.060 Uiso 1 1 calc R U . . .
 C33 C 0.1143(5) -0.1347(3) 0.7544(4) 0.0356(14) Uani 1 1 d . U . . .
 H33 H 0.076619 -0.135900 0.719234 0.043 Uiso 1 1 calc R U . . .
 C34 C 0.0057(4) 0.0559(3) 0.8211(3) 0.0224(10) Uani 1 1 d . U . . .
 C35 C -0.0824(5) 0.0181(4) 0.8977(3) 0.0311(12) Uani 1 1 d . U . . .
 H35 H -0.126522 -0.030505 0.909456 0.037 Uiso 1 1 calc R U . . .
 C36 C -0.1062(6) 0.0515(4) 0.9573(4) 0.0402(15) Uani 1 1 d . U . . .
 H36 H -0.166067 0.025100 1.009855 0.048 Uiso 1 1 calc R U . . .
 C37 C -0.0435(5) 0.1227(4) 0.9407(4) 0.0365(13) Uani 1 1 d . U . . .
 H37 H -0.060411 0.145359 0.981471 0.044 Uiso 1 1 calc R U . . .
 C38 C 0.0439(5) 0.1608(4) 0.8647(4) 0.0361(13) Uani 1 1 d . U . . .
 H38 H 0.086981 0.209923 0.853066 0.043 Uiso 1 1 calc R U . . .
 C39 C 0.0690(4) 0.1276(4) 0.8051(4) 0.0326(12) Uani 1 1 d . U . . .
 H39 H 0.129595 0.153887 0.753060 0.039 Uiso 1 1 calc R U . . .
 Se2 Se -0.04504(5) 0.19016(3) 0.65564(4) 0.03996(17) Uani 1 1 d . U . A 1
 C72 C -0.2856(7) 0.1301(4) 0.8476(4) 0.090(4) Uani 1 1 d D U . . .
 H72C H -0.294627 0.150716 0.891666 0.108 Uiso 0.5 1 calc R U P B 2
 H72D H -0.208093 0.125039 0.823517 0.108 Uiso 0.5 1 calc R U P B 2
 H72A H -0.213824 0.113997 0.825382 0.108 Uiso 0.5 1 calc R U P C 1
 H72B H -0.275450 0.173214 0.866815 0.108 Uiso 0.5 1 calc R U P C 1
 Cl1A Cl -0.3369(11) 0.1708(7) 0.7663(7) 0.121(5) Uani 0.5 1 d D U P D 1
 Cl2A Cl -0.3737(4) 0.0435(3) 0.9337(4) 0.075(2) Uani 0.5 1 d D U P D 1
 Cl1 Cl -0.3240(8) 0.1999(5) 0.7673(5) 0.085(3) Uani 0.5 1 d D U P D 2
 Cl2 Cl -0.3656(8) 0.0333(3) 0.8932(6) 0.124(4) Uani 0.5 1 d D U P D 2
 Cl3 Cl -0.1993(3) -0.33149(18) 1.0224(2) 0.1052(11) Uani 1 1 d D U . . .
 Cl4A Cl -0.0230(6) -0.4047(5) 0.9617(5) 0.112(2) Uani 0.5 1 d D U P E 1
 C73A C -0.0575(6) -0.3208(11) 0.9873(16) 0.21(2) Uani 0.5 1 d D U P E 1
 H73A H -0.024003 -0.267460 0.936690 0.247 Uiso 0.5 1 calc R U P E 1
 H73B H -0.032515 -0.322681 1.032772 0.247 Uiso 0.5 1 calc R U P E 1
 Cl4 Cl 0.0208(4) -0.3848(4) 1.0011(3) 0.0784(14) Uani 0.5 1 d D U P E 2
 C73 C -0.0867(8) -0.3632(12) 0.9651(10) 0.066(5) Uani 0.5 1 d D U P E 2
 H73C H -0.056869 -0.319309 0.906034 0.079 Uiso 0.5 1 calc R U P E 2
 H73D H -0.113061 -0.413726 0.962386 0.079 Uiso 0.5 1 calc R U P E 2
 F1 F 0.3395(3) 0.7768(3) -0.0019(3) 0.0769(17) Uani 1 1 d D U . . .
 F2 F 0.4846(4) 0.7580(3) -0.0844(2) 0.0604(13) Uani 1 1 d D U . . .
 F3 F 0.4787(4) 0.8739(2) -0.0748(3) 0.0560(11) Uani 1 1 d D U . . .
 F4 F 0.6946(3) 0.7889(2) 0.1971(2) 0.0388(8) Uani 1 1 d D U . . .
 F5 F 0.7737(3) 0.8396(3) 0.0605(2) 0.0547(12) Uani 1 1 d D U . . .
 F6 F 0.6499(4) 0.8986(2) 0.1174(3) 0.0525(11) Uani 1 1 d D U . . .
 F10 F 0.2609(3) 0.3235(2) 0.6185(2) 0.0396(8) Uani 1 1 d D U . . .
 F11 F 0.4130(3) 0.3090(2) 0.5371(2) 0.0416(9) Uani 1 1 d D U . . .
 F12 F 0.4105(4) 0.3726(2) 0.6152(2) 0.0515(11) Uani 1 1 d D U . . .
 F16 F -0.0380(3) 0.5880(3) 0.2927(3) 0.0691(15) Uani 1 1 d D U . . .
 F17 F 0.0299(5) 0.6230(3) 0.1589(4) 0.0800(18) Uani 1 1 d D U . . .
 F18 F 0.0978(3) 0.6869(2) 0.2127(3) 0.0491(10) Uani 1 1 d D U . . .
 F19 F 0.5558(3) 0.4214(3) 0.0200(2) 0.0427(9) Uani 1 1 d D U . . .
 F20 F 0.7161(3) 0.3941(3) 0.0089(3) 0.0541(12) Uani 1 1 d D U . . .
 F21 F 0.6877(4) 0.5203(3) -0.0466(2) 0.0620(13) Uani 1 1 d D U . . .
 F22 F 0.8891(3) 0.4555(4) 0.1818(2) 0.0709(16) Uani 1 1 d D U . . .
 F23 F 0.7808(3) 0.3589(2) 0.2955(3) 0.0508(10) Uani 1 1 d D U . . .
 F24 F 0.7930(3) 0.4826(3) 0.2854(3) 0.0461(10) Uani 1 1 d D U . . .
 C40 C 0.4715(4) 0.6409(3) 0.1778(3) 0.0173(9) Uani 1 1 d . U . . .
 C41 C 0.4447(4) 0.6770(3) 0.1046(3) 0.0221(10) Uani 1 1 d . U . . .
 H41 H 0.395018 0.644883 0.097217 0.027 Uiso 1 1 calc R U . . .
 C42 C 0.4876(4) 0.7573(3) 0.0433(3) 0.0283(11) Uani 1 1 d D U . . .
 C43 C 0.4479(4) 0.7919(2) -0.0290(3) 0.0441(16) Uani 1 1 d D U . . .
 C44 C 0.5625(4) 0.8059(3) 0.0498(3) 0.0271(11) Uani 1 1 d . U . . .
 H44 H 0.591654 0.861199 0.007929 0.032 Uiso 1 1 calc R U . . .
 C45 C 0.5936(4) 0.7711(3) 0.1197(3) 0.0224(10) Uani 1 1 d D U . . .
 C46 C 0.6773(3) 0.8241(2) 0.1240(2) 0.0336(13) Uani 1 1 d D U . . .
 C47 C 0.5492(4) 0.6909(3) 0.1821(3) 0.0203(9) Uani 1 1 d . U . . .
 H47 H 0.572048 0.669272 0.229019 0.024 Uiso 1 1 calc R U . . .
 C48 C 0.3969(4) 0.5315(3) 0.3459(3) 0.0206(9) Uani 1 1 d . U . . .
 C49 C 0.3622(4) 0.5949(3) 0.3713(3) 0.0258(10) Uani 1 1 d . U . . .
 H49 H 0.361430 0.647574 0.329268 0.031 Uiso 1 1 calc R U . . .
 C50 C 0.3288(5) 0.5838(3) 0.4559(4) 0.0349(13) Uani 1 1 d D U . . .
 C51 C 0.2935(4) 0.6531(3) 0.4813(3) 0.052(2) Uani 1 1 d D U . . .
 C52 C 0.3296(5) 0.5078(4) 0.5188(3) 0.0340(13) Uani 1 1 d . U . . .
 H52 H 0.307333 0.499751 0.576469 0.041 Uiso 1 1 calc R U . . .
 C53 C 0.3635(4) 0.4437(3) 0.4960(3) 0.0237(10) Uani 1 1 d D U . . .
 C54 C 0.3621(3) 0.3624(3) 0.5660(2) 0.0338(13) Uani 1 1 d D U . . .
 C55 C 0.3963(4) 0.4555(3) 0.4112(3) 0.0187(9) Uani 1 1 d . U . . .
 H55 H 0.419020 0.410545 0.397269 0.022 Uiso 1 1 calc R U . . .
 C56 C 0.3085(4) 0.5139(3) 0.2459(3) 0.0166(8) Uani 1 1 d . U . . .
 C57 C 0.2749(4) 0.4352(3) 0.2546(3) 0.0195(9) Uani 1 1 d . U . . .
 H57 H 0.322041 0.394700 0.261068 0.023 Uiso 1 1 calc R U . . .
 C58 C 0.1739(4) 0.4149(3) 0.2542(4) 0.0276(11) Uani 1 1 d D U . . .
 C59 C 0.1390(4) 0.3307(3) 0.2627(3) 0.0432(16) Uani 1 1 d D U . . .
 C60 C 0.1020(5) 0.4709(4) 0.2450(4) 0.0325(12) Uani 1 1 d . U . . .
 H60 H 0.033734 0.456384 0.244015 0.039 Uiso 1 1 calc R U . . .
 C61 C 0.1327(4) 0.5494(3) 0.2373(4) 0.0300(12) Uani 1 1 d D U . . .
 C62 C 0.0564(4) 0.6118(3) 0.2258(3) 0.0449(16) Uani 1 1 d D U . . .
 C63 C 0.2332(4) 0.5698(3) 0.2383(3) 0.0228(10) Uani 1 1 d . U . . .
 H63 H 0.251742 0.623585 0.233731 0.027 Uiso 1 1 calc R U . . .
 C64 C 0.5239(4) 0.4960(3) 0.2143(3) 0.0167(8) Uani 1 1 d . U . . .
 C65 C 0.5395(4) 0.4816(3) 0.1419(3) 0.0183(9) Uani 1 1 d . U . . .
 H65 H 0.483972 0.489609 0.119047 0.022 Uiso 1 1 calc R U . . .
 C66 C 0.6335(4) 0.4561(3) 0.1027(3) 0.0213(9) Uani 1 1 d D U . . .
 C67 C 0.6487(3) 0.4476(2) 0.0221(2) 0.0302(12) Uani 1 1 d D U . . .
 C68 C 0.7162(4) 0.4414(3) 0.1342(3) 0.0224(10) Uani 1 1 d . U . . .
 H68 H 0.779959 0.423012 0.107742 0.027 Uiso 1 1 calc R U . . .
 C69 C 0.7018(3) 0.4548(3) 0.2065(3) 0.0199(9) Uani 1 1 d D U . . .
 C70 C 0.7900(3) 0.4384(2) 0.2420(2) 0.0281(11) Uani 1 1 d D U . . .
 C71 C 0.6092(4) 0.4806(3) 0.2451(3) 0.0189(9) Uani 1 1 d . U . . .
 H71 H 0.602246 0.488454 0.294574 0.023 Uiso 1 1 calc R U . . .
 B1 B 0.4245(4) 0.5438(3) 0.2475(3) 0.0169(9) Uani 1 1 d . U . . .
 F7 F 0.3502(4) 0.6660(3) 0.5243(3) 0.0586(6) Uani 1 1 d D U . F 1
 F8 F 0.1896(4) 0.6344(3) 0.5356(3) 0.0586(6) Uani 1 1 d D U . G 1
 F9 F 0.2862(7) 0.7211(3) 0.4173(4) 0.0586(6) Uani 0.712(9) 1 d D U P F 1
 F13 F 0.0532(5) 0.2910(4) 0.3370(4) 0.0586(6) Uani 0.660(5) 1 d D U P H 1
 F14 F 0.2081(6) 0.2770(4) 0.2741(5) 0.0586(6) Uani 0.660(5) 1 d D U P H 1
 F15 F 0.0983(6) 0.3322(5) 0.2055(4) 0.0586(6) Uani 0.660(5) 1 d D U P H 1
 F9A F 0.3515(14) 0.7259(6) 0.4186(7) 0.0586(6) Uani 0.288(9) 1 d D U P F 2
 F13A F 0.1521(13) 0.2622(5) 0.3219(7) 0.0586(6) Uani 0.340(5) 1 d D U P H 2
 F14A F 0.2186(9) 0.3165(8) 0.2023(7) 0.0586(6) Uani 0.340(5) 1 d D U P H 2
 F15A F 0.0560(9) 0.3250(9) 0.2391(10) 0.0586(6) Uani 0.340(5) 1 d D U P H 2

loop_
  _atom_site_aniso_label
  _atom_site_aniso_U_11
  _atom_site_aniso_U_22
  _atom_site_aniso_U_33
  _atom_site_aniso_U_23
  _atom_site_aniso_U_13
  _atom_site_aniso_U_12
 Pt1 0.01897(9) 0.01270(8) 0.01723(9) -0.00434(6) -0.00272(7) 0.00656(6)
 Se1 0.0220(2) 0.0137(2) 0.0165(2) -0.00325(17) 0.00026(18) 0.00912(17)
 S1 0.0234(6) 0.0130(5) 0.0247(6) -0.0020(5) 0.0051(5) 0.0084(4)
 S2 0.0210(6) 0.0144(5) 0.0352(7) -0.0051(5) 0.0061(5) 0.0072(5)
 P1 0.0189(5) 0.0117(5) 0.0135(5) -0.0044(4) -0.0021(4) 0.0069(4)
 P2 0.0199(6) 0.0170(5) 0.0132(5) -0.0027(4) -0.0029(4) 0.0056(4)
 C1 0.020(2) 0.013(2) 0.026(2) -0.0068(19) -0.0016(19) 0.0066(17)
 C2 0.024(2) 0.013(2) 0.022(2) -0.0070(18) -0.0079(19) 0.0089(17)
 C3 0.023(2) 0.012(2) 0.023(2) -0.0051(18) -0.0045(19) 0.0071(17)
 C4 0.023(2) 0.0113(19) 0.017(2) -0.0066(17) -0.0027(18) 0.0109(17)
 C5 0.025(2) 0.018(2) 0.022(2) -0.0094(19) -0.007(2) 0.0102(19)
 C6 0.040(3) 0.020(2) 0.019(2) -0.009(2) -0.009(2) 0.012(2)
 C7 0.031(3) 0.020(2) 0.023(3) -0.005(2) 0.005(2) 0.003(2)
 C8 0.027(3) 0.026(3) 0.033(3) -0.009(2) -0.006(2) 0.003(2)
 C9 0.026(2) 0.023(2) 0.023(2) -0.009(2) -0.005(2) 0.008(2)
 C10 0.027(2) 0.014(2) 0.019(2) -0.0052(18) -0.0053(19) 0.0071(18)
 C11 0.028(3) 0.018(2) 0.021(2) -0.0053(19) -0.006(2) 0.0062(19)
 C12 0.034(3) 0.021(2) 0.032(3) -0.007(2) -0.010(2) -0.001(2)
 C13 0.054(4) 0.018(2) 0.035(3) -0.015(2) -0.017(3) 0.008(2)
 C14 0.038(3) 0.022(2) 0.034(3) -0.016(2) -0.011(2) 0.014(2)
 C15 0.030(3) 0.019(2) 0.024(2) -0.008(2) -0.006(2) 0.010(2)
 C16 0.022(2) 0.023(2) 0.017(2) -0.0061(19) -0.0044(19) 0.0100(19)
 C17 0.033(3) 0.030(3) 0.023(3) -0.012(2) -0.010(2) 0.015(2)
 C18 0.037(3) 0.045(3) 0.028(3) -0.017(3) -0.016(2) 0.013(3)
 C19 0.037(3) 0.055(4) 0.025(3) -0.015(3) -0.017(3) 0.022(3)
 C20 0.037(3) 0.040(3) 0.029(3) -0.013(3) -0.014(2) 0.026(3)
 C21 0.030(3) 0.029(3) 0.022(2) -0.012(2) -0.008(2) 0.018(2)
 C22 0.031(3) 0.016(2) 0.019(2) -0.0063(19) -0.005(2) 0.0039(19)
 C23 0.030(3) 0.021(2) 0.022(2) -0.008(2) -0.006(2) 0.003(2)
 C24 0.037(3) 0.033(3) 0.032(3) -0.013(2) -0.013(3) 0.002(2)
 C25 0.039(3) 0.039(3) 0.036(3) -0.019(3) -0.007(3) -0.008(3)
 C26 0.046(4) 0.024(3) 0.028(3) -0.008(2) -0.004(3) -0.008(2)
 C27 0.036(3) 0.019(2) 0.022(2) -0.008(2) -0.006(2) 0.001(2)
 C28 0.032(3) 0.021(2) 0.016(2) -0.0009(19) -0.003(2) 0.013(2)
 C29 0.037(3) 0.042(3) 0.016(2) -0.008(2) -0.007(2) 0.021(3)
 C30 0.051(4) 0.072(5) 0.023(3) -0.010(3) -0.013(3) 0.039(4)
 C31 0.061(5) 0.049(4) 0.031(3) -0.001(3) -0.007(3) 0.039(4)
 C32 0.064(5) 0.028(3) 0.036(3) -0.005(3) -0.006(3) 0.025(3)
 C33 0.046(3) 0.023(3) 0.025(3) -0.004(2) -0.004(2) 0.015(2)
 C34 0.022(2) 0.022(2) 0.021(2) -0.0073(19) -0.0067(19) 0.0069(19)
 C35 0.037(3) 0.028(3) 0.023(3) -0.012(2) -0.005(2) -0.001(2)
 C36 0.048(4) 0.041(3) 0.020(3) -0.013(3) -0.001(3) -0.003(3)
 C37 0.046(3) 0.041(3) 0.031(3) -0.025(3) -0.013(3) 0.007(3)
 C38 0.033(3) 0.036(3) 0.042(3) -0.021(3) -0.012(3) 0.003(2)
 C39 0.023(3) 0.034(3) 0.038(3) -0.020(3) -0.002(2) 0.000(2)
 Se2 0.0266(3) 0.0152(2) 0.0424(3) 0.0014(2) 0.0121(2) 0.0090(2)
 C72 0.059(6) 0.096(8) 0.050(5) 0.009(5) 0.007(4) 0.010(5)
 Cl1A 0.079(6) 0.123(10) 0.089(5) 0.008(5) -0.011(4) 0.068(7)
 Cl2A 0.058(3) 0.041(2) 0.066(3) 0.008(2) 0.010(2) 0.021(2)
 Cl1 0.051(3) 0.056(4) 0.065(3) 0.022(2) 0.020(2) 0.039(3)
 Cl2 0.165(8) 0.033(3) 0.148(8) 0.011(4) -0.089(7) -0.015(4)
 Cl3 0.118(2) 0.0678(17) 0.095(2) -0.0150(15) -0.0222(18) 0.0375(17)
 Cl4A 0.092(4) 0.103(5) 0.107(5) -0.045(4) 0.005(4) 0.020(4)
 C73A 0.35(5) 0.09(2) 0.32(5) -0.07(3) -0.31(5) 0.09(3)
 Cl4 0.070(3) 0.116(4) 0.046(2) -0.035(3) -0.017(2) 0.010(3)
 C73 0.036(8) 0.079(12) 0.087(13) -0.040(11) -0.022(8) 0.019(8)
 F1 0.050(3) 0.093(4) 0.052(3) 0.018(3) -0.036(2) -0.006(2)
 F2 0.095(4) 0.049(2) 0.029(2) 0.0004(18) -0.034(2) -0.022(2)
 F3 0.079(3) 0.037(2) 0.040(2) 0.0072(17) -0.036(2) 0.000(2)
 F4 0.042(2) 0.0393(19) 0.0300(17) -0.0082(15) -0.0149(15) -0.0147(15)
 F5 0.040(2) 0.074(3) 0.031(2) -0.016(2) 0.0017(16) -0.030(2)
 F6 0.084(3) 0.0253(18) 0.050(2) -0.0135(17) -0.030(2) -0.0072(19)
 F10 0.050(2) 0.0337(18) 0.0201(16) -0.0031(14) -0.0053(15) -0.0065(16)
 F11 0.056(2) 0.0329(18) 0.0290(18) -0.0043(15) -0.0185(17) 0.0164(17)
 F12 0.076(3) 0.047(2) 0.0312(19) -0.0030(17) -0.036(2) -0.006(2)
 F16 0.0243(19) 0.056(3) 0.134(5) -0.051(3) -0.024(2) 0.0145(18)
 F17 0.104(4) 0.067(3) 0.133(5) -0.056(3) -0.101(4) 0.056(3)
 F18 0.041(2) 0.0297(19) 0.083(3) -0.021(2) -0.032(2) 0.0161(16)
 F19 0.048(2) 0.065(3) 0.048(2) -0.045(2) -0.0318(18) 0.0258(19)
 F20 0.055(2) 0.095(3) 0.056(2) -0.063(3) -0.035(2) 0.051(2)
 F21 0.089(3) 0.068(3) 0.0181(18) -0.0149(19) -0.011(2) -0.001(3)
 F22 0.0146(16) 0.156(5) 0.039(2) -0.040(3) -0.0076(16) 0.008(2)
 F23 0.054(2) 0.047(2) 0.068(3) -0.021(2) -0.046(2) 0.0196(19)
 F24 0.046(2) 0.060(2) 0.064(3) -0.040(2) -0.040(2) 0.0179(19)
 C40 0.016(2) 0.018(2) 0.014(2) -0.0061(17) -0.0026(17) 0.0009(17)
 C41 0.026(2) 0.024(2) 0.017(2) -0.0072(19) -0.0103(19) 0.0004(19)
 C42 0.033(3) 0.028(3) 0.018(2) -0.003(2) -0.012(2) 0.002(2)
 C43 0.049(4) 0.040(4) 0.028(3) 0.006(3) -0.020(3) -0.010(3)
 C44 0.028(3) 0.023(2) 0.021(2) -0.002(2) -0.007(2) -0.003(2)
 C45 0.022(2) 0.018(2) 0.022(2) -0.0063(19) -0.0058(19) -0.0018(18)
 C46 0.038(3) 0.031(3) 0.023(3) -0.008(2) -0.006(2) -0.011(2)
 C47 0.022(2) 0.021(2) 0.019(2) -0.0079(19) -0.0093(19) 0.0029(18)
 C48 0.022(2) 0.021(2) 0.017(2) -0.0085(19) -0.0042(18) -0.0019(18)
 C49 0.035(3) 0.020(2) 0.020(2) -0.010(2) -0.007(2) 0.006(2)
 C50 0.055(4) 0.024(3) 0.022(3) -0.012(2) -0.007(3) 0.006(2)
 C51 0.089(6) 0.037(4) 0.025(3) -0.016(3) -0.011(3) 0.005(4)
 C52 0.053(4) 0.031(3) 0.017(2) -0.013(2) -0.008(2) 0.006(3)
 C53 0.030(3) 0.025(2) 0.015(2) -0.0077(19) -0.007(2) 0.001(2)
 C54 0.046(3) 0.031(3) 0.020(3) -0.005(2) -0.015(2) 0.001(3)
 C55 0.019(2) 0.018(2) 0.019(2) -0.0075(18) -0.0069(18) 0.0020(17)
 C56 0.016(2) 0.017(2) 0.016(2) -0.0063(17) -0.0067(17) 0.0016(16)
 C57 0.020(2) 0.017(2) 0.022(2) -0.0066(18) -0.0104(19) 0.0017(17)
 C58 0.024(2) 0.022(2) 0.036(3) -0.010(2) -0.015(2) 0.001(2)
 C59 0.044(4) 0.027(3) 0.069(5) -0.015(3) -0.040(4) 0.003(3)
 C60 0.024(3) 0.028(3) 0.047(3) -0.012(3) -0.020(3) 0.003(2)
 C61 0.024(3) 0.025(3) 0.043(3) -0.013(2) -0.016(2) 0.007(2)
 C62 0.037(3) 0.038(3) 0.074(5) -0.027(3) -0.034(4) 0.017(3)
 C63 0.019(2) 0.019(2) 0.031(3) -0.011(2) -0.010(2) 0.0046(18)
 C64 0.017(2) 0.016(2) 0.014(2) -0.0047(17) -0.0042(17) 0.0000(16)
 C65 0.020(2) 0.020(2) 0.019(2) -0.0117(18) -0.0079(18) 0.0067(17)
 C66 0.023(2) 0.027(2) 0.015(2) -0.0107(19) -0.0059(18) 0.0044(19)
 C67 0.033(3) 0.043(3) 0.023(3) -0.021(2) -0.013(2) 0.016(2)
 C68 0.019(2) 0.028(3) 0.019(2) -0.010(2) -0.0058(18) 0.0062(19)
 C69 0.017(2) 0.023(2) 0.019(2) -0.0080(19) -0.0080(18) 0.0028(18)
 C70 0.020(2) 0.045(3) 0.024(3) -0.018(2) -0.010(2) 0.008(2)
 C71 0.018(2) 0.028(2) 0.0095(19) -0.0100(18) -0.0016(17) -0.0001(18)
 B1 0.019(2) 0.018(2) 0.014(2) -0.0072(19) -0.0067(19) 0.0035(19)
 F7 0.0728(16) 0.0497(12) 0.0700(15) -0.0410(12) -0.0269(13) 0.0142(11)
 F8 0.0728(16) 0.0497(12) 0.0700(15) -0.0410(12) -0.0269(13) 0.0142(11)
 F9 0.0728(16) 0.0497(12) 0.0700(15) -0.0410(12) -0.0269(13) 0.0142(11)
 F13 0.0728(16) 0.0497(12) 0.0700(15) -0.0410(12) -0.0269(13) 0.0142(11)
 F14 0.0728(16) 0.0497(12) 0.0700(15) -0.0410(12) -0.0269(13) 0.0142(11)
 F15 0.0728(16) 0.0497(12) 0.0700(15) -0.0410(12) -0.0269(13) 0.0142(11)
 F9A 0.0728(16) 0.0497(12) 0.0700(15) -0.0410(12) -0.0269(13) 0.0142(11)
 F13A 0.0728(16) 0.0497(12) 0.0700(15) -0.0410(12) -0.0269(13) 0.0142(11)
 F14A 0.0728(16) 0.0497(12) 0.0700(15) -0.0410(12) -0.0269(13) 0.0142(11)
 F15A 0.0728(16) 0.0497(12) 0.0700(15) -0.0410(12) -0.0269(13) 0.0142(11)

_geom_special_details
;
 All esds (except the esd in the dihedral angle between two l.s. planes)
 are estimated using the full covariance matrix.  The cell esds are taken
 into account individually in the estimation of esds in distances, angles
 and torsion angles; correlations between esds in cell parameters are only
 used when they are defined by crystal symmetry.  An approximate (isotropic)
 treatment of cell esds is used for estimating esds involving l.s. planes.
;
loop_
  _geom_bond_atom_site_label_1
  _geom_bond_atom_site_label_2
  _geom_bond_distance
  _geom_bond_site_symmetry_2
  _geom_bond_publ_flag
 Pt1 Se1 2.4321(5) . ?
 Pt1 P1 2.2912(11) . ?
 Pt1 P2 2.3102(12) . ?
 Pt1 Se2 2.4395(5) . ?
 Se1 C2 1.869(4) . ?
 S1 C1 1.694(5) . ?
 S1 C2 1.714(5) . ?
 S2 C1 1.694(5) . ?
 S2 C3 1.714(5) . ?
 P1 C4 1.826(5) . ?
 P1 C10 1.818(5) . ?
 P1 C16 1.809(5) . ?
 P2 C22 1.819(6) . ?
 P2 C28 1.828(5) . ?
 P2 C34 1.839(5) . ?
 C1 C1 1.431(9) 2_566 ?
 C2 C3 1.381(7) . ?
 C3 Se2 1.845(5) . ?
 C4 C5 1.396(7) . ?
 C4 C9 1.404(7) . ?
 C5 H5 0.9500 . ?
 C5 C6 1.386(7) . ?
 C6 H6 0.9500 . ?
 C6 C7 1.382(8) . ?
 C7 H7 0.9500 . ?
 C7 C8 1.383(8) . ?
 C8 H8 0.9500 . ?
 C8 C9 1.392(7) . ?
 C9 H9 0.9500 . ?
 C10 C11 1.387(7) . ?
 C10 C15 1.408(7) . ?
 C11 H11 0.9500 . ?
 C11 C12 1.391(7) . ?
 C12 H12 0.9500 . ?
 C12 C13 1.393(8) . ?
 C13 H13 0.9500 . ?
 C13 C14 1.381(9) . ?
 C14 H14 0.9500 . ?
 C14 C15 1.386(7) . ?
 C15 H15 0.9500 . ?
 C16 C17 1.400(8) . ?
 C16 C21 1.395(7) . ?
 C17 H17 0.9500 . ?
 C17 C18 1.388(8) . ?
 C18 H18 0.9500 . ?
 C18 C19 1.390(8) . ?
 C19 H19 0.9500 . ?
 C19 C20 1.371(9) . ?
 C20 H20 0.9500 . ?
 C20 C21 1.400(8) . ?
 C21 H21 0.9500 . ?
 C22 C23 1.395(7) . ?
 C22 C27 1.406(7) . ?
 C23 H23 0.9500 . ?
 C23 C24 1.379(8) . ?
 C24 H24 0.9500 . ?
 C24 C25 1.380(8) . ?
 C25 H25 0.9500 . ?
 C25 C26 1.386(9) . ?
 C26 H26 0.9500 . ?
 C26 C27 1.381(8) . ?
 C27 H27 0.9500 . ?
 C28 C29 1.382(8) . ?
 C28 C33 1.400(8) . ?
 C29 H29 0.9500 . ?
 C29 C30 1.394(8) . ?
 C30 H30 0.9500 . ?
 C30 C31 1.381(12) . ?
 C31 H31 0.9500 . ?
 C31 C32 1.381(12) . ?
 C32 H32 0.9500 . ?
 C32 C33 1.401(8) . ?
 C33 H33 0.9500 . ?
 C34 C35 1.390(7) . ?
 C34 C39 1.396(7) . ?
 C35 H35 0.9500 . ?
 C35 C36 1.393(8) . ?
 C36 H36 0.9500 . ?
 C36 C37 1.381(9) . ?
 C37 H37 0.9500 . ?
 C37 C38 1.379(9) . ?
 C38 H38 0.9500 . ?
 C38 C39 1.391(8) . ?
 C39 H39 0.9500 . ?
 C72 H72C 0.9900 . ?
 C72 H72D 0.9900 . ?
 C72 H72A 0.9900 . ?
 C72 H72B 0.9900 . ?
 C72 Cl1A 1.749(6) . ?
 C72 Cl2A 1.746(6) . ?
 C72 Cl1 1.741(6) . ?
 C72 Cl2 1.743(6) . ?
 Cl3 C73A 1.750(6) . ?
 Cl3 C73 1.748(6) . ?
 Cl4A C73A 1.749(6) . ?
 C73A H73A 0.9900 . ?
 C73A H73B 0.9900 . ?
 Cl4 C73 1.749(6) . ?
 C73 H73C 0.9900 . ?
 C73 H73D 0.9900 . ?
 F1 C43 1.340(3) . ?
 F2 C43 1.339(3) . ?
 F3 C43 1.338(3) . ?
 F4 C46 1.340(3) . ?
 F5 C46 1.343(3) . ?
 F6 C46 1.340(3) . ?
 F10 C54 1.341(3) . ?
 F11 C54 1.339(3) . ?
 F12 C54 1.340(3) . ?
 F16 C62 1.342(3) . ?
 F17 C62 1.336(3) . ?
 F18 C62 1.340(3) . ?
 F19 C67 1.336(3) . ?
 F20 C67 1.338(3) . ?
 F21 C67 1.338(3) . ?
 F22 C70 1.338(3) . ?
 F23 C70 1.337(3) . ?
 F24 C70 1.335(3) . ?
 C40 C41 1.412(6) . ?
 C40 C47 1.404(6) . ?
 C40 B1 1.645(7) . ?
 C41 H41 0.9500 . ?
 C41 C42 1.383(7) . ?
 C42 C43 1.501(4) . ?
 C42 C44 1.383(7) . ?
 C44 H44 0.9500 . ?
 C44 C45 1.394(7) . ?
 C45 C46 1.500(4) . ?
 C45 C47 1.390(6) . ?
 C47 H47 0.9500 . ?
 C48 C49 1.405(7) . ?
 C48 C55 1.403(7) . ?
 C48 B1 1.643(7) . ?
 C49 H49 0.9500 . ?
 C49 C50 1.396(7) . ?
 C50 C51 1.504(4) . ?
 C50 C52 1.389(8) . ?
 C51 F7 1.341(3) . ?
 C51 F8 1.343(3) . ?
 C51 F9 1.341(4) . ?
 C51 F9A 1.343(4) . ?
 C52 H52 0.9500 . ?
 C52 C53 1.387(7) . ?
 C53 C54 1.500(4) . ?
 C53 C55 1.398(6) . ?
 C55 H55 0.9500 . ?
 C56 C57 1.398(6) . ?
 C56 C63 1.407(6) . ?
 C56 B1 1.642(7) . ?
 C57 H57 0.9500 . ?
 C57 C58 1.391(7) . ?
 C58 C59 1.497(4) . ?
 C58 C60 1.378(7) . ?
 C59 F13 1.355(4) . ?
 C59 F14 1.327(4) . ?
 C59 F15 1.331(4) . ?
 C59 F13A 1.331(4) . ?
 C59 F14A 1.355(4) . ?
 C59 F15A 1.332(4) . ?
 C60 H60 0.9500 . ?
 C60 C61 1.391(8) . ?
 C61 C62 1.500(4) . ?
 C61 C63 1.389(7) . ?
 C63 H63 0.9500 . ?
 C64 C65 1.404(6) . ?
 C64 C71 1.410(6) . ?
 C64 B1 1.641(7) . ?
 C65 H65 0.9500 . ?
 C65 C66 1.387(6) . ?
 C66 C67 1.500(4) . ?
 C66 C68 1.385(7) . ?
 C68 H68 0.9500 . ?
 C68 C69 1.396(7) . ?
 C69 C70 1.500(4) . ?
 C69 C71 1.373(6) . ?
 C71 H71 0.9500 . ?

loop_
  _geom_angle_atom_site_label_1
  _geom_angle_atom_site_label_2
  _geom_angle_atom_site_label_3
  _geom_angle
  _geom_angle_site_symmetry_1
  _geom_angle_site_symmetry_3
  _geom_angle_publ_flag
 Se1 Pt1 Se2 89.698(17) . . ?
 P1 Pt1 Se1 89.18(3) . . ?
 P1 Pt1 P2 95.39(4) . . ?
 P1 Pt1 Se2 176.23(4) . . ?
 P2 Pt1 Se1 172.29(3) . . ?
 P2 Pt1 Se2 86.12(3) . . ?
 C2 Se1 Pt1 100.31(15) . . ?
 C1 S1 C2 97.4(2) . . ?
 C1 S2 C3 97.1(2) . . ?
 C4 P1 Pt1 114.30(14) . . ?
 C10 P1 Pt1 112.51(17) . . ?
 C10 P1 C4 102.8(2) . . ?
 C16 P1 Pt1 112.12(16) . . ?
 C16 P1 C4 103.2(2) . . ?
 C16 P1 C10 111.2(2) . . ?
 C22 P2 Pt1 113.57(17) . . ?
 C22 P2 C28 103.7(3) . . ?
 C22 P2 C34 106.2(2) . . ?
 C28 P2 Pt1 122.06(17) . . ?
 C28 P2 C34 102.9(2) . . ?
 C34 P2 Pt1 106.98(16) . . ?
 S2 C1 S1 114.7(3) . . ?
 C1 C1 S1 122.7(5) 2_566 . ?
 C1 C1 S2 122.6(5) 2_566 . ?
 S1 C2 Se1 120.9(3) . . ?
 C3 C2 Se1 123.9(3) . . ?
 C3 C2 S1 115.2(3) . . ?
 S2 C3 Se2 121.1(3) . . ?
 C2 C3 S2 115.7(3) . . ?
 C2 C3 Se2 123.3(3) . . ?
 C5 C4 P1 119.7(4) . . ?
 C5 C4 C9 119.2(4) . . ?
 C9 C4 P1 121.0(4) . . ?
 C4 C5 H5 119.9 . . ?
 C6 C5 C4 120.2(5) . . ?
 C6 C5 H5 119.9 . . ?
 C5 C6 H6 119.7 . . ?
 C7 C6 C5 120.5(5) . . ?
 C7 C6 H6 119.7 . . ?
 C6 C7 H7 120.0 . . ?
 C6 C7 C8 119.9(5) . . ?
 C8 C7 H7 120.0 . . ?
 C7 C8 H8 119.8 . . ?
 C7 C8 C9 120.4(5) . . ?
 C9 C8 H8 119.8 . . ?
 C4 C9 H9 120.1 . . ?
 C8 C9 C4 119.8(5) . . ?
 C8 C9 H9 120.1 . . ?
 C11 C10 P1 120.1(4) . . ?
 C11 C10 C15 118.8(5) . . ?
 C15 C10 P1 121.1(4) . . ?
 C10 C11 H11 119.4 . . ?
 C10 C11 C12 121.1(5) . . ?
 C12 C11 H11 119.4 . . ?
 C11 C12 H12 120.5 . . ?
 C11 C12 C13 119.0(5) . . ?
 C13 C12 H12 120.5 . . ?
 C12 C13 H13 119.6 . . ?
 C14 C13 C12 120.8(5) . . ?
 C14 C13 H13 119.6 . . ?
 C13 C14 H14 120.1 . . ?
 C13 C14 C15 119.8(5) . . ?
 C15 C14 H14 120.1 . . ?
 C10 C15 H15 119.8 . . ?
 C14 C15 C10 120.3(5) . . ?
 C14 C15 H15 119.8 . . ?
 C17 C16 P1 115.9(4) . . ?
 C21 C16 P1 124.6(4) . . ?
 C21 C16 C17 119.3(5) . . ?
 C16 C17 H17 119.7 . . ?
 C18 C17 C16 120.6(5) . . ?
 C18 C17 H17 119.7 . . ?
 C17 C18 H18 120.2 . . ?
 C17 C18 C19 119.7(6) . . ?
 C19 C18 H18 120.2 . . ?
 C18 C19 H19 119.9 . . ?
 C20 C19 C18 120.2(5) . . ?
 C20 C19 H19 119.9 . . ?
 C19 C20 H20 119.6 . . ?
 C19 C20 C21 120.9(5) . . ?
 C21 C20 H20 119.6 . . ?
 C16 C21 C20 119.4(5) . . ?
 C16 C21 H21 120.3 . . ?
 C20 C21 H21 120.3 . . ?
 C23 C22 P2 120.5(4) . . ?
 C23 C22 C27 118.6(5) . . ?
 C27 C22 P2 120.9(4) . . ?
 C22 C23 H23 119.6 . . ?
 C24 C23 C22 120.8(5) . . ?
 C24 C23 H23 119.6 . . ?
 C23 C24 H24 120.0 . . ?
 C23 C24 C25 119.9(6) . . ?
 C25 C24 H24 120.0 . . ?
 C24 C25 H25 119.8 . . ?
 C24 C25 C26 120.4(6) . . ?
 C26 C25 H25 119.8 . . ?
 C25 C26 H26 120.0 . . ?
 C27 C26 C25 120.0(5) . . ?
 C27 C26 H26 120.0 . . ?
 C22 C27 H27 119.9 . . ?
 C26 C27 C22 120.2(5) . . ?
 C26 C27 H27 119.9 . . ?
 C29 C28 P2 120.3(4) . . ?
 C29 C28 C33 120.1(5) . . ?
 C33 C28 P2 119.6(5) . . ?
 C28 C29 H29 120.0 . . ?
 C28 C29 C30 120.0(6) . . ?
 C30 C29 H29 120.0 . . ?
 C29 C30 H30 119.9 . . ?
 C31 C30 C29 120.1(7) . . ?
 C31 C30 H30 119.9 . . ?
 C30 C31 H31 119.8 . . ?
 C30 C31 C32 120.5(6) . . ?
 C32 C31 H31 119.8 . . ?
 C31 C32 H32 120.0 . . ?
 C31 C32 C33 120.0(7) . . ?
 C33 C32 H32 120.0 . . ?
 C28 C33 C32 119.3(7) . . ?
 C28 C33 H33 120.4 . . ?
 C32 C33 H33 120.4 . . ?
 C35 C34 P2 122.4(4) . . ?
 C35 C34 C39 118.9(5) . . ?
 C39 C34 P2 118.7(4) . . ?
 C34 C35 H35 119.9 . . ?
 C34 C35 C36 120.1(5) . . ?
 C36 C35 H35 119.9 . . ?
 C35 C36 H36 119.7 . . ?
 C37 C36 C35 120.5(6) . . ?
 C37 C36 H36 119.7 . . ?
 C36 C37 H37 120.1 . . ?
 C38 C37 C36 119.8(5) . . ?
 C38 C37 H37 120.1 . . ?
 C37 C38 H38 119.9 . . ?
 C37 C38 C39 120.2(6) . . ?
 C39 C38 H38 119.9 . . ?
 C34 C39 H39 119.8 . . ?
 C38 C39 C34 120.5(5) . . ?
 C38 C39 H39 119.8 . . ?
 C3 Se2 Pt1 101.11(15) . . ?
 H72C C72 H72D 108.2 . . ?
 H72A C72 H72B 108.0 . . ?
 Cl1A C72 H72A 109.5 . . ?
 Cl1A C72 H72B 109.5 . . ?
 Cl2A C72 H72A 109.5 . . ?
 Cl2A C72 H72B 109.5 . . ?
 Cl2A C72 Cl1A 110.9(7) . . ?
 Cl1 C72 H72C 109.8 . . ?
 Cl1 C72 H72D 109.8 . . ?
 Cl1 C72 Cl2 109.6(7) . . ?
 Cl2 C72 H72C 109.8 . . ?
 Cl2 C72 H72D 109.8 . . ?
 Cl3 C73A H73A 110.6 . . ?
 Cl3 C73A H73B 110.6 . . ?
 Cl4A C73A Cl3 105.6(6) . . ?
 Cl4A C73A H73A 110.6 . . ?
 Cl4A C73A H73B 110.6 . . ?
 H73A C73A H73B 108.8 . . ?
 Cl3 C73 Cl4 118.9(7) . . ?
 Cl3 C73 H73C 107.6 . . ?
 Cl3 C73 H73D 107.6 . . ?
 Cl4 C73 H73C 107.6 . . ?
 Cl4 C73 H73D 107.6 . . ?
 H73C C73 H73D 107.0 . . ?
 C41 C40 B1 122.0(4) . . ?
 C47 C40 C41 115.2(4) . . ?
 C47 C40 B1 122.5(4) . . ?
 C40 C41 H41 118.6 . . ?
 C42 C41 C40 122.7(4) . . ?
 C42 C41 H41 118.6 . . ?
 C41 C42 C43 118.5(4) . . ?
 C44 C42 C41 121.0(4) . . ?
 C44 C42 C43 120.4(4) . . ?
 F1 C43 C42 112.0(4) . . ?
 F2 C43 F1 105.3(5) . . ?
 F2 C43 C42 112.5(4) . . ?
 F3 C43 F1 107.5(4) . . ?
 F3 C43 F2 105.8(4) . . ?
 F3 C43 C42 113.2(4) . . ?
 C42 C44 H44 121.1 . . ?
 C42 C44 C45 117.7(4) . . ?
 C45 C44 H44 121.1 . . ?
 C44 C45 C46 116.8(4) . . ?
 C47 C45 C44 121.3(4) . . ?
 C47 C45 C46 121.9(4) . . ?
 F4 C46 F5 107.0(4) . . ?
 F4 C46 F6 106.4(4) . . ?
 F4 C46 C45 112.7(3) . . ?
 F5 C46 C45 111.8(4) . . ?
 F6 C46 F5 105.9(4) . . ?
 F6 C46 C45 112.6(4) . . ?
 C40 C47 H47 119.0 . . ?
 C45 C47 C40 122.1(4) . . ?
 C45 C47 H47 119.0 . . ?
 C49 C48 B1 121.4(4) . . ?
 C55 C48 C49 115.6(4) . . ?
 C55 C48 B1 122.7(4) . . ?
 C48 C49 H49 118.6 . . ?
 C50 C49 C48 122.7(5) . . ?
 C50 C49 H49 118.6 . . ?
 C49 C50 C51 121.7(5) . . ?
 C52 C50 C49 120.1(5) . . ?
 C52 C50 C51 118.3(5) . . ?
 F7 C51 C50 111.1(4) . . ?
 F7 C51 F8 104.4(4) . . ?
 F7 C51 F9 115.9(5) . . ?
 F8 C51 C50 111.8(4) . . ?
 F9 C51 C50 113.2(4) . . ?
 F9 C51 F8 99.4(5) . . ?
 F9A C51 C50 109.4(7) . . ?
 C50 C52 H52 120.6 . . ?
 C53 C52 C50 118.8(5) . . ?
 C53 C52 H52 120.6 . . ?
 C52 C53 C54 117.1(4) . . ?
 C52 C53 C55 120.6(4) . . ?
 C55 C53 C54 122.3(4) . . ?
 F10 C54 C53 112.3(4) . . ?
 F11 C54 F10 106.7(4) . . ?
 F11 C54 F12 106.7(4) . . ?
 F11 C54 C53 113.0(3) . . ?
 F12 C54 F10 106.0(4) . . ?
 F12 C54 C53 111.7(4) . . ?
 C48 C55 H55 118.9 . . ?
 C53 C55 C48 122.2(4) . . ?
 C53 C55 H55 118.9 . . ?
 C57 C56 C63 115.8(4) . . ?
 C57 C56 B1 125.4(4) . . ?
 C63 C56 B1 118.8(4) . . ?
 C56 C57 H57 119.3 . . ?
 C58 C57 C56 121.4(4) . . ?
 C58 C57 H57 119.3 . . ?
 C57 C58 C59 121.1(4) . . ?
 C60 C58 C57 122.0(4) . . ?
 C60 C58 C59 116.8(4) . . ?
 F13 C59 C58 109.1(5) . . ?
 F14 C59 C58 115.7(5) . . ?
 F14 C59 F13 100.0(5) . . ?
 F14 C59 F15 113.6(6) . . ?
 F15 C59 C58 114.2(5) . . ?
 F15 C59 F13 102.2(6) . . ?
 F13A C59 C58 120.8(7) . . ?
 F13A C59 F14A 89.1(9) . . ?
 F13A C59 F15A 117.1(10) . . ?
 F14A C59 C58 106.9(7) . . ?
 F15A C59 C58 115.6(7) . . ?
 F15A C59 F14A 99.6(9) . . ?
 C58 C60 H60 121.1 . . ?
 C58 C60 C61 117.8(5) . . ?
 C61 C60 H60 121.1 . . ?
 C60 C61 C62 118.7(4) . . ?
 C63 C61 C60 120.4(4) . . ?
 C63 C61 C62 121.0(4) . . ?
 F16 C62 C61 112.8(4) . . ?
 F17 C62 F16 105.5(5) . . ?
 F17 C62 F18 106.6(4) . . ?
 F17 C62 C61 111.2(4) . . ?
 F18 C62 F16 106.9(4) . . ?
 F18 C62 C61 113.4(4) . . ?
 C56 C63 H63 118.7 . . ?
 C61 C63 C56 122.6(4) . . ?
 C61 C63 H63 118.7 . . ?
 C65 C64 C71 115.2(4) . . ?
 C65 C64 B1 120.7(4) . . ?
 C71 C64 B1 123.1(4) . . ?
 C64 C65 H65 119.0 . . ?
 C66 C65 C64 122.0(4) . . ?
 C66 C65 H65 119.0 . . ?
 C65 C66 C67 119.4(4) . . ?
 C68 C66 C65 121.8(4) . . ?
 C68 C66 C67 118.8(4) . . ?
 F19 C67 F20 106.1(4) . . ?
 F19 C67 F21 104.7(4) . . ?
 F19 C67 C66 112.9(3) . . ?
 F20 C67 F21 107.2(4) . . ?
 F20 C67 C66 113.3(3) . . ?
 F21 C67 C66 112.0(4) . . ?
 C66 C68 H68 121.5 . . ?
 C66 C68 C69 117.0(4) . . ?
 C69 C68 H68 121.5 . . ?
 C68 C69 C70 117.8(4) . . ?
 C71 C69 C68 121.4(4) . . ?
 C71 C69 C70 120.8(4) . . ?
 F22 C70 C69 112.9(3) . . ?
 F23 C70 F22 104.7(4) . . ?
 F23 C70 C69 113.3(3) . . ?
 F24 C70 F22 106.3(4) . . ?
 F24 C70 F23 105.8(4) . . ?
 F24 C70 C69 113.0(3) . . ?
 C64 C71 H71 118.7 . . ?
 C69 C71 C64 122.6(4) . . ?
 C69 C71 H71 118.7 . . ?
 C48 B1 C40 112.5(4) . . ?
 C56 B1 C40 110.0(4) . . ?
 C56 B1 C48 105.1(4) . . ?
 C64 B1 C40 101.6(4) . . ?
 C64 B1 C48 113.5(4) . . ?
 C64 B1 C56 114.3(4) . . ?

loop_
  _geom_torsion_atom_site_label_1
  _geom_torsion_atom_site_label_2
  _geom_torsion_atom_site_label_3
  _geom_torsion_atom_site_label_4
  _geom_torsion
  _geom_torsion_site_symmetry_1
  _geom_torsion_site_symmetry_2
  _geom_torsion_site_symmetry_3
  _geom_torsion_site_symmetry_4
  _geom_torsion_publ_flag
 Pt1 Se1 C2 S1 170.4(3) . . . . ?
 Pt1 Se1 C2 C3 -9.8(5) . . . . ?
 Pt1 P1 C4 C5 -69.0(4) . . . . ?
 Pt1 P1 C4 C9 107.5(4) . . . . ?
 Pt1 P1 C10 C11 0.6(5) . . . . ?
 Pt1 P1 C10 C15 178.3(4) . . . . ?
 Pt1 P1 C16 C17 -45.0(4) . . . . ?
 Pt1 P1 C16 C21 139.7(4) . . . . ?
 Pt1 P2 C22 C23 -7.7(5) . . . . ?
 Pt1 P2 C22 C27 173.0(4) . . . . ?
 Pt1 P2 C28 C29 93.7(4) . . . . ?
 Pt1 P2 C28 C33 -88.1(5) . . . . ?
 Pt1 P2 C34 C35 148.4(4) . . . . ?
 Pt1 P2 C34 C39 -29.9(5) . . . . ?
 Se1 C2 C3 S2 -178.6(3) . . . . ?
 Se1 C2 C3 Se2 0.9(7) . . . . ?
 S1 C2 C3 S2 1.3(6) . . . . ?
 S1 C2 C3 Se2 -179.2(3) . . . . ?
 S2 C3 Se2 Pt1 -172.1(3) . . . . ?
 P1 C4 C5 C6 175.4(4) . . . . ?
 P1 C4 C9 C8 -176.3(4) . . . . ?
 P1 C10 C11 C12 179.8(4) . . . . ?
 P1 C10 C15 C14 179.7(4) . . . . ?
 P1 C16 C17 C18 -173.5(4) . . . . ?
 P1 C16 C21 C20 174.8(4) . . . . ?
 P2 C22 C23 C24 -177.0(4) . . . . ?
 P2 C22 C27 C26 177.1(4) . . . . ?
 P2 C28 C29 C30 178.3(5) . . . . ?
 P2 C28 C33 C32 -178.4(5) . . . . ?
 P2 C34 C35 C36 -178.7(5) . . . . ?
 P2 C34 C39 C38 178.1(5) . . . . ?
 C1 S1 C2 Se1 -179.7(3) . . . . ?
 C1 S1 C2 C3 0.4(5) . . . . ?
 C1 S2 C3 C2 -2.3(5) . . . . ?
 C1 S2 C3 Se2 178.2(3) . . . . ?
 C2 S1 C1 S2 -2.0(4) . . . . ?
 C2 S1 C1 C1 177.6(6) . . . 2_566 ?
 C2 C3 Se2 Pt1 8.5(5) . . . . ?
 C3 S2 C1 S1 2.6(4) . . . . ?
 C3 S2 C1 C1 -177.0(6) . . . 2_566 ?
 C4 P1 C10 C11 -122.9(4) . . . . ?
 C4 P1 C10 C15 54.9(4) . . . . ?
 C4 P1 C16 C17 78.5(4) . . . . ?
 C4 P1 C16 C21 -96.8(5) . . . . ?
 C4 C5 C6 C7 1.3(7) . . . . ?
 C5 C4 C9 C8 0.2(7) . . . . ?
 C5 C6 C7 C8 -0.6(8) . . . . ?
 C6 C7 C8 C9 -0.4(8) . . . . ?
 C7 C8 C9 C4 0.6(8) . . . . ?
 C9 C4 C5 C6 -1.1(7) . . . . ?
 C10 P1 C4 C5 53.2(4) . . . . ?
 C10 P1 C4 C9 -130.3(4) . . . . ?
 C10 P1 C16 C17 -172.0(4) . . . . ?
 C10 P1 C16 C21 12.8(5) . . . . ?
 C10 C11 C12 C13 0.2(8) . . . . ?
 C11 C10 C15 C14 -2.6(8) . . . . ?
 C11 C12 C13 C14 -1.9(9) . . . . ?
 C12 C13 C14 C15 1.3(9) . . . . ?
 C13 C14 C15 C10 1.0(8) . . . . ?
 C15 C10 C11 C12 2.0(7) . . . . ?
 C16 P1 C4 C5 168.9(4) . . . . ?
 C16 P1 C4 C9 -14.6(4) . . . . ?
 C16 P1 C10 C11 127.3(4) . . . . ?
 C16 P1 C10 C15 -55.0(5) . . . . ?
 C16 C17 C18 C19 -2.0(9) . . . . ?
 C17 C16 C21 C20 -0.3(8) . . . . ?
 C17 C18 C19 C20 0.2(9) . . . . ?
 C18 C19 C20 C21 1.5(9) . . . . ?
 C19 C20 C21 C16 -1.5(9) . . . . ?
 C21 C16 C17 C18 2.0(8) . . . . ?
 C22 P2 C28 C29 -136.6(5) . . . . ?
 C22 P2 C28 C33 41.6(5) . . . . ?
 C22 P2 C34 C35 26.8(5) . . . . ?
 C22 P2 C34 C39 -151.5(4) . . . . ?
 C22 C23 C24 C25 -0.3(9) . . . . ?
 C23 C22 C27 C26 -2.2(8) . . . . ?
 C23 C24 C25 C26 -1.8(9) . . . . ?
 C24 C25 C26 C27 1.8(9) . . . . ?
 C25 C26 C27 C22 0.2(9) . . . . ?
 C27 C22 C23 C24 2.3(8) . . . . ?
 C28 P2 C22 C23 -142.3(4) . . . . ?
 C28 P2 C22 C27 38.4(5) . . . . ?
 C28 P2 C34 C35 -81.8(5) . . . . ?
 C28 P2 C34 C39 99.9(5) . . . . ?
 C28 C29 C30 C31 -0.6(10) . . . . ?
 C29 C28 C33 C32 -0.2(9) . . . . ?
 C29 C30 C31 C32 1.2(11) . . . . ?
 C30 C31 C32 C33 -1.2(11) . . . . ?
 C31 C32 C33 C28 0.7(10) . . . . ?
 C33 C28 C29 C30 0.1(9) . . . . ?
 C34 P2 C22 C23 109.6(4) . . . . ?
 C34 P2 C22 C27 -69.7(5) . . . . ?
 C34 P2 C28 C29 -26.1(5) . . . . ?
 C34 P2 C28 C33 152.1(4) . . . . ?
 C34 C35 C36 C37 0.7(10) . . . . ?
 C35 C34 C39 C38 -0.2(9) . . . . ?
 C35 C36 C37 C38 -0.4(10) . . . . ?
 C36 C37 C38 C39 -0.2(10) . . . . ?
 C37 C38 C39 C34 0.5(10) . . . . ?
 C39 C34 C35 C36 -0.4(9) . . . . ?
 C40 C41 C42 C43 -175.8(5) . . . . ?
 C40 C41 C42 C44 1.8(9) . . . . ?
 C41 C40 C47 C45 1.8(7) . . . . ?
 C41 C40 B1 C48 -143.2(5) . . . . ?
 C41 C40 B1 C56 -26.4(6) . . . . ?
 C41 C40 B1 C64 95.1(5) . . . . ?
 C41 C42 C43 F1 46.1(7) . . . . ?
 C41 C42 C43 F2 -72.2(6) . . . . ?
 C41 C42 C43 F3 167.9(5) . . . . ?
 C41 C42 C44 C45 0.5(8) . . . . ?
 C42 C44 C45 C46 178.2(5) . . . . ?
 C42 C44 C45 C47 -1.5(8) . . . . ?
 C43 C42 C44 C45 178.0(5) . . . . ?
 C44 C42 C43 F1 -131.5(6) . . . . ?
 C44 C42 C43 F2 110.1(6) . . . . ?
 C44 C42 C43 F3 -9.7(7) . . . . ?
 C44 C45 C46 F4 173.9(4) . . . . ?
 C44 C45 C46 F5 -65.5(6) . . . . ?
 C44 C45 C46 F6 53.5(6) . . . . ?
 C44 C45 C47 C40 0.3(8) . . . . ?
 C46 C45 C47 C40 -179.4(4) . . . . ?
 C47 C40 C41 C42 -2.8(7) . . . . ?
 C47 C40 B1 C48 43.3(6) . . . . ?
 C47 C40 B1 C56 160.1(4) . . . . ?
 C47 C40 B1 C64 -78.5(5) . . . . ?
 C47 C45 C46 F4 -6.4(6) . . . . ?
 C47 C45 C46 F5 114.1(5) . . . . ?
 C47 C45 C46 F6 -126.8(5) . . . . ?
 C48 C49 C50 C51 179.2(5) . . . . ?
 C48 C49 C50 C52 0.4(10) . . . . ?
 C49 C48 C55 C53 0.0(7) . . . . ?
 C49 C48 B1 C40 31.1(6) . . . . ?
 C49 C48 B1 C56 -88.5(5) . . . . ?
 C49 C48 B1 C64 145.9(5) . . . . ?
 C49 C50 C51 F7 -125.5(6) . . . . ?
 C49 C50 C51 F8 118.2(6) . . . . ?
 C49 C50 C51 F9 7.0(9) . . . . ?
 C49 C50 C51 F9A -34.0(12) . . . . ?
 C49 C50 C52 C53 -0.3(10) . . . . ?
 C50 C52 C53 C54 -179.5(5) . . . . ?
 C50 C52 C53 C55 0.0(9) . . . . ?
 C51 C50 C52 C53 -179.1(5) . . . . ?
 C52 C50 C51 F7 53.4(7) . . . . ?
 C52 C50 C51 F8 -62.9(7) . . . . ?
 C52 C50 C51 F9 -174.2(6) . . . . ?
 C52 C50 C51 F9A 144.8(11) . . . . ?
 C52 C53 C54 F10 70.0(6) . . . . ?
 C52 C53 C54 F11 -169.2(5) . . . . ?
 C52 C53 C54 F12 -49.0(6) . . . . ?
 C52 C53 C55 C48 0.1(8) . . . . ?
 C54 C53 C55 C48 179.6(4) . . . . ?
 C55 C48 C49 C50 -0.2(8) . . . . ?
 C55 C48 B1 C40 -154.9(4) . . . . ?
 C55 C48 B1 C56 85.4(5) . . . . ?
 C55 C48 B1 C64 -40.2(6) . . . . ?
 C55 C53 C54 F10 -109.5(5) . . . . ?
 C55 C53 C54 F11 11.2(6) . . . . ?
 C55 C53 C54 F12 131.5(5) . . . . ?
 C56 C57 C58 C59 179.3(5) . . . . ?
 C56 C57 C58 C60 0.1(9) . . . . ?
 C57 C56 C63 C61 -1.7(8) . . . . ?
 C57 C56 B1 C40 142.0(5) . . . . ?
 C57 C56 B1 C48 -96.7(5) . . . . ?
 C57 C56 B1 C64 28.5(6) . . . . ?
 C57 C58 C59 F13 114.5(6) . . . . ?
 C57 C58 C59 F14 2.7(8) . . . . ?
 C57 C58 C59 F15 -131.9(6) . . . . ?
 C57 C58 C59 F13A 46.3(11) . . . . ?
 C57 C58 C59 F14A -53.0(9) . . . . ?
 C57 C58 C59 F15A -162.8(9) . . . . ?
 C57 C58 C60 C61 -0.9(9) . . . . ?
 C58 C60 C61 C62 179.0(5) . . . . ?
 C58 C60 C61 C63 0.4(9) . . . . ?
 C59 C58 C60 C61 179.8(5) . . . . ?
 C60 C58 C59 F13 -66.2(7) . . . . ?
 C60 C58 C59 F14 -178.0(6) . . . . ?
 C60 C58 C59 F15 47.4(8) . . . . ?
 C60 C58 C59 F13A -134.4(9) . . . . ?
 C60 C58 C59 F14A 126.3(8) . . . . ?
 C60 C58 C59 F15A 16.5(11) . . . . ?
 C60 C61 C62 F16 63.1(7) . . . . ?
 C60 C61 C62 F17 -55.3(7) . . . . ?
 C60 C61 C62 F18 -175.3(5) . . . . ?
 C60 C61 C63 C56 0.9(9) . . . . ?
 C62 C61 C63 C56 -177.6(5) . . . . ?
 C63 C56 C57 C58 1.2(7) . . . . ?
 C63 C56 B1 C40 -40.6(6) . . . . ?
 C63 C56 B1 C48 80.7(5) . . . . ?
 C63 C56 B1 C64 -154.1(4) . . . . ?
 C63 C61 C62 F16 -118.4(6) . . . . ?
 C63 C61 C62 F17 123.3(6) . . . . ?
 C63 C61 C62 F18 3.3(8) . . . . ?
 C64 C65 C66 C67 -175.7(4) . . . . ?
 C64 C65 C66 C68 1.6(8) . . . . ?
 C65 C64 C71 C69 1.0(7) . . . . ?
 C65 C64 B1 C40 -75.6(5) . . . . ?
 C65 C64 B1 C48 163.3(4) . . . . ?
 C65 C64 B1 C56 42.7(6) . . . . ?
 C65 C66 C67 F19 -34.6(6) . . . . ?
 C65 C66 C67 F20 -155.3(5) . . . . ?
 C65 C66 C67 F21 83.3(6) . . . . ?
 C65 C66 C68 C69 -1.1(8) . . . . ?
 C66 C68 C69 C70 179.4(4) . . . . ?
 C66 C68 C69 C71 0.7(7) . . . . ?
 C67 C66 C68 C69 176.3(4) . . . . ?
 C68 C66 C67 F19 148.0(5) . . . . ?
 C68 C66 C67 F20 27.3(6) . . . . ?
 C68 C66 C67 F21 -94.1(5) . . . . ?
 C68 C69 C70 F22 33.4(6) . . . . ?
 C68 C69 C70 F23 -85.5(5) . . . . ?
 C68 C69 C70 F24 154.2(4) . . . . ?
 C68 C69 C71 C64 -0.7(8) . . . . ?
 C70 C69 C71 C64 -179.4(4) . . . . ?
 C71 C64 C65 C66 -1.5(7) . . . . ?
 C71 C64 B1 C40 92.4(5) . . . . ?
 C71 C64 B1 C48 -28.6(6) . . . . ?
 C71 C64 B1 C56 -149.2(4) . . . . ?
 C71 C69 C70 F22 -147.9(5) . . . . ?
 C71 C69 C70 F23 93.3(5) . . . . ?
 C71 C69 C70 F24 -27.1(6) . . . . ?
 B1 C40 C41 C42 -176.8(5) . . . . ?
 B1 C40 C47 C45 175.8(4) . . . . ?
 B1 C48 C49 C50 174.1(5) . . . . ?
 B1 C48 C55 C53 -174.3(4) . . . . ?
 B1 C56 C57 C58 178.6(5) . . . . ?
 B1 C56 C63 C61 -179.3(5) . . . . ?
 B1 C64 C65 C66 167.5(4) . . . . ?
 B1 C64 C71 C69 -167.6(4) . . . . ?

_shelx_res_file
;
TITL 1839_lem_anderson1_a.res in P-1
    1839_lem_anderson1.res
    created by SHELXL-2019/3 at 18:08:09 on 17-Apr-2024
REM Old TITL 1839_LEM_Anderson1 in P-1
REM SHELXT solution in P-1: R1 0.163, Rweak 0.005, Alpha 0.052
REM <I/s> 0.000 for 0 systematic absences, Orientation as input
REM Formula found by SHELXT: C78 B5 F19 S3 Cl3 Se2 Pt
CELL 0.71073 13.2573 17.7601 18.4355 66.493 70.047 89.853
ZERR 1 0.0006 0.0009 0.0009 0.002 0.002 0.002
LATT 1
SFAC C H B Cl F P Pt S Se
UNIT 146 92 2 8 48 4 2 4 4
SADI 0.005 Cl3 C73A Cl3 C73 Cl4 C73 Cl4A C73A Cl1A C72 Cl2A C72 Cl2 C72 Cl1 =
 C72
SADI F15 C59 F15A C59
SADI F14 C59 F14A C59
SADI F13 C59 F13A C59
SADI F9 C51 F9A C51
SADI 0.005 C51 C50 C54 C53 C59 C58 C62 C61 C70 C69 C67 C66 C46 C45 C43 C42
SADI 0.005 F6 C46 F4 C46 F5 C46 F2 C43 F3 C43 F22 C70 F24 C70 F23 C70 F1 =
 C43 F19 C67 F20 C67 F21 C67 F9 C51 F9A C51 F7 C51 F8 C51 F10 C54 F12 C54 =
 F11 C54 F18 C62 F17 C62 F16 C62 F15A C59 F15 C59 F13 C59 F14A C59 F14 C59 =
 F13A C59
ISOR C73 C44 C34 H73c C1 F10 H47 F2 S2 F6 H33 F3 H73a F5 H55 F20 F23 F21 =
 SE1 H73D C4 F4 CL2A F11 C39 F1 C38 F16 C56 F17 C60 F12 C42 F18 C53 F19 C10 =
 H73B H11 CL4 H15 H17 C5 C29 C37 C28 CL1 C26 C35 H27 CL3 H23 H72B C19 C55 =
 H19 C40 H18 C48 H20 H57 C21 H60 C23 F22 C17 C45 H24 C51 C27 F24 C22 P1 C30 =
 C16 H26 C13 H30 C6 C24 C15 C31 H14 C20 C3 H29 H9 C18 C36 H31 H39 C32 H35 =
 H21 CL2 C25 H72D H32 H36 C33 H72A H25 C73A H63 H37 C68 CL4A CL1A H52 C49 =
 C62 C46 H44 F7 C57 F13 C50 C71 C58 F15A C43 F13A C61 C59 C41 C67 H41 C69 =
 C47 C63 H49 H71 C52 F8 C54 F9 C2 H68 H6 F14 S1 F15 H13 F9A C8 C65 C11 B1 =
 C14 F14A C9 C64 PT1 C66 H12 H65 H7 C70 C12 P2 C7 H72C H5 C72 H8 H38 SE2
EADP F9A F14A F13A F14 F15 F13 F15A F9 F7 F8

L.S. 20
PLAN  10
SIZE 0.04 0.16 0.184
TEMP -173.15
CONF
BOND
list 4
MORE -1
BOND $H
fmap 2 53
acta
OMIT 1 1 2
OMIT 0 -1 1
REM <olex2.extras>
REM <HklSrc "%.\\1839_LEM_Anderson1.hkl">
REM </olex2.extras>

WGHT    0.025000   35.935001
FVAR       0.24884   0.65989   0.71236
PT1   7    0.116680    0.129911    0.608692    11.00000    0.01897    0.01270 =
         0.01723   -0.00434   -0.00272    0.00656
SE1   9    0.195632    0.260324    0.482747    11.00000    0.02195    0.01371 =
         0.01647   -0.00325    0.00026    0.00912
S1    8    0.124752    0.434614    0.451497    11.00000    0.02341    0.01300 =
         0.02473   -0.00202    0.00506    0.00836
S2    8   -0.076891    0.375145    0.593186    11.00000    0.02100    0.01442 =
         0.03523   -0.00510    0.00614    0.00720
P1    6    0.264880    0.072996    0.557841    11.00000    0.01891    0.01168 =
         0.01346   -0.00445   -0.00213    0.00694
P2    6    0.039905    0.016406    0.738736    11.00000    0.01987    0.01702 =
         0.01318   -0.00269   -0.00293    0.00563
C1    1    0.010439    0.458243    0.509691    11.00000    0.01970    0.01300 =
         0.02577   -0.00680   -0.00156    0.00658
C2    1    0.098009    0.329200    0.511562    11.00000    0.02359    0.01320 =
         0.02160   -0.00696   -0.00794    0.00889
C3    1    0.000980    0.300718    0.580728    11.00000    0.02316    0.01188 =
         0.02328   -0.00511   -0.00446    0.00713
C4    1    0.365361    0.143858    0.454982    11.00000    0.02332    0.01131 =
         0.01739   -0.00659   -0.00270    0.01087
C5    1    0.340426    0.168883    0.381898    11.00000    0.02525    0.01800 =
         0.02203   -0.00936   -0.00700    0.01019
AFIX  43
H5    2    0.273532    0.145914    0.385154    11.00000   -1.20000
AFIX   0
C6    1    0.412983    0.227144    0.304601    11.00000    0.03972    0.02040 =
         0.01946   -0.00892   -0.00912    0.01195
AFIX  43
H6    2    0.394822    0.244775    0.255348    11.00000   -1.20000
AFIX   0
C7    1    0.511551    0.259813    0.298569    11.00000    0.03134    0.02003 =
         0.02333   -0.00525    0.00451    0.00297
AFIX  43
H7    2    0.561132    0.299372    0.245243    11.00000   -1.20000
AFIX   0
C8    1    0.537918    0.234853    0.370243    11.00000    0.02673    0.02610 =
         0.03287   -0.00892   -0.00551    0.00276
AFIX  43
H8    2    0.605909    0.257102    0.365909    11.00000   -1.20000
AFIX   0
C9    1    0.465416    0.177315    0.448712    11.00000    0.02555    0.02324 =
         0.02255   -0.00899   -0.00488    0.00795
AFIX  43
H9    2    0.483597    0.160734    0.497887    11.00000   -1.20000
AFIX   0
C10   1    0.229385   -0.013072    0.536913    11.00000    0.02657    0.01418 =
         0.01864   -0.00524   -0.00525    0.00710
C11   1    0.122171   -0.036825    0.551300    11.00000    0.02805    0.01807 =
         0.02113   -0.00533   -0.00561    0.00622
AFIX  43
H11   2    0.067655   -0.007890    0.572327    11.00000   -1.20000
AFIX   0
C12   1    0.093155   -0.102305    0.535450    11.00000    0.03370    0.02085 =
         0.03202   -0.00741   -0.00977   -0.00057
AFIX  43
H12   2    0.019554   -0.117991    0.545332    11.00000   -1.20000
AFIX   0
C13   1    0.173639   -0.144532    0.504873    11.00000    0.05351    0.01766 =
         0.03491   -0.01517   -0.01665    0.00797
AFIX  43
H13   2    0.154256   -0.190371    0.495488    11.00000   -1.20000
AFIX   0
C14   1    0.281211   -0.120602    0.488036    11.00000    0.03826    0.02205 =
         0.03414   -0.01638   -0.01098    0.01364
AFIX  43
H14   2    0.335545   -0.149168    0.466119    11.00000   -1.20000
AFIX   0
C15   1    0.309735   -0.054824    0.503181    11.00000    0.02975    0.01897 =
         0.02352   -0.00793   -0.00637    0.00969
AFIX  43
H15   2    0.383879   -0.037808    0.490743    11.00000   -1.20000
AFIX   0
C16   1    0.341891    0.043096    0.626536    11.00000    0.02247    0.02318 =
         0.01692   -0.00614   -0.00442    0.01001
C17   1    0.361314    0.101154    0.655819    11.00000    0.03295    0.03009 =
         0.02286   -0.01215   -0.01032    0.01477
AFIX  43
H17   2    0.328147    0.149875    0.644118    11.00000   -1.20000
AFIX   0
C18   1    0.428603    0.088116    0.701786    11.00000    0.03690    0.04451 =
         0.02754   -0.01722   -0.01583    0.01317
AFIX  43
H18   2    0.443273    0.128552    0.719942    11.00000   -1.20000
AFIX   0
C19   1    0.474441    0.015595    0.721138    11.00000    0.03700    0.05491 =
         0.02516   -0.01502   -0.01722    0.02244
AFIX  43
H19   2    0.520342    0.006381    0.752762    11.00000   -1.20000
AFIX   0
C20   1    0.453597   -0.042645    0.694722    11.00000    0.03730    0.04014 =
         0.02880   -0.01256   -0.01364    0.02551
AFIX  43
H20   2    0.483881   -0.092603    0.709433    11.00000   -1.20000
AFIX   0
C21   1    0.388248   -0.029482    0.646331    11.00000    0.02966    0.02932 =
         0.02229   -0.01181   -0.00799    0.01787
AFIX  43
H21   2    0.375604   -0.069601    0.627164    11.00000   -1.20000
AFIX   0
C22   1   -0.086739   -0.037279    0.752826    11.00000    0.03144    0.01636 =
         0.01868   -0.00631   -0.00460    0.00391
C23   1   -0.135638   -0.003782    0.693206    11.00000    0.03002    0.02130 =
         0.02208   -0.00822   -0.00561    0.00285
AFIX  43
H23   2   -0.100671    0.046077    0.643574    11.00000   -1.20000
AFIX   0
C24   1   -0.234164   -0.042170    0.705431    11.00000    0.03713    0.03283 =
         0.03156   -0.01321   -0.01304    0.00151
AFIX  43
H24   2   -0.266874   -0.018610    0.664520    11.00000   -1.20000
AFIX   0
C25   1   -0.285153   -0.114837    0.777158    11.00000    0.03869    0.03902 =
         0.03603   -0.01926   -0.00694   -0.00829
AFIX  43
H25   2   -0.353958   -0.140354    0.786267    11.00000   -1.20000
AFIX   0
C26   1   -0.236588   -0.150820    0.835994    11.00000    0.04627    0.02355 =
         0.02836   -0.00793   -0.00355   -0.00788
AFIX  43
H26   2   -0.271113   -0.201690    0.884416    11.00000   -1.20000
AFIX   0
C27   1   -0.137994   -0.112707    0.824210    11.00000    0.03603    0.01927 =
         0.02232   -0.00787   -0.00601    0.00065
AFIX  43
H27   2   -0.104690   -0.137553    0.864491    11.00000   -1.20000
AFIX   0
C28   1    0.115090   -0.067732    0.776110    11.00000    0.03202    0.02121 =
         0.01570   -0.00095   -0.00258    0.01261
C29   1    0.169890   -0.066402    0.827445    11.00000    0.03733    0.04182 =
         0.01580   -0.00797   -0.00703    0.02059
AFIX  43
H29   2    0.170211   -0.020908    0.842179    11.00000   -1.20000
AFIX   0
C30   1    0.224665   -0.131838    0.857572    11.00000    0.05099    0.07153 =
         0.02286   -0.01028   -0.01340    0.03865
AFIX  43
H30   2    0.262880   -0.130655    0.892410    11.00000   -1.20000
AFIX   0
C31   1    0.223488   -0.198378    0.836875    11.00000    0.06123    0.04865 =
         0.03096   -0.00079   -0.00695    0.03864
AFIX  43
H31   2    0.259833   -0.243301    0.858442    11.00000   -1.20000
AFIX   0
C32   1    0.169844   -0.200077    0.785041    11.00000    0.06445    0.02826 =
         0.03588   -0.00458   -0.00605    0.02483
AFIX  43
H32   2    0.170562   -0.245551    0.770161    11.00000   -1.20000
AFIX   0
C33   1    0.114347   -0.134737    0.754386    11.00000    0.04571    0.02253 =
         0.02482   -0.00448   -0.00385    0.01481
AFIX  43
H33   2    0.076619   -0.135900    0.719234    11.00000   -1.20000
AFIX   0
C34   1    0.005731    0.055881    0.821108    11.00000    0.02192    0.02192 =
         0.02059   -0.00729   -0.00674    0.00690
C35   1   -0.082410    0.018147    0.897719    11.00000    0.03735    0.02827 =
         0.02300   -0.01157   -0.00489   -0.00095
AFIX  43
H35   2   -0.126522   -0.030505    0.909456    11.00000   -1.20000
AFIX   0
C36   1   -0.106202    0.051531    0.957340    11.00000    0.04838    0.04111 =
         0.02032   -0.01260   -0.00077   -0.00315
AFIX  43
H36   2   -0.166067    0.025100    1.009855    11.00000   -1.20000
AFIX   0
C37   1   -0.043473    0.122712    0.940705    11.00000    0.04557    0.04128 =
         0.03123   -0.02474   -0.01280    0.00702
AFIX  43
H37   2   -0.060411    0.145359    0.981471    11.00000   -1.20000
AFIX   0
C38   1    0.043855    0.160832    0.864717    11.00000    0.03278    0.03646 =
         0.04181   -0.02105   -0.01165    0.00255
AFIX  43
H38   2    0.086981    0.209923    0.853066    11.00000   -1.20000
AFIX   0
C39   1    0.068962    0.127588    0.805081    11.00000    0.02311    0.03444 =
         0.03776   -0.02047   -0.00215    0.00038
AFIX  43
H39   2    0.129595    0.153887    0.753060    11.00000   -1.20000
AFIX   0
PART 1
SE2   9   -0.045043    0.190160    0.655641    11.00000    0.02659    0.01523 =
         0.04244    0.00141    0.01208    0.00901

PART 0
C72   1   -0.285569    0.130096    0.847567    11.00000    0.05947    0.09635 =
         0.04962    0.00910    0.00729    0.00989
PART 2
AFIX  23
H72C  2   -0.294627    0.150716    0.891666    10.50000   -1.20000
H72D  2   -0.208093    0.125039    0.823517    10.50000   -1.20000
AFIX  23
PART 1
H72A  2   -0.213824    0.113997    0.825382    10.50000   -1.20000
H72B  2   -0.275450    0.173214    0.866815    10.50000   -1.20000
AFIX   0
CL1A  4   -0.336876    0.170783    0.766300    10.50000    0.07898    0.12295 =
         0.08853    0.00841   -0.01075    0.06761
CL2A  4   -0.373748    0.043472    0.933698    10.50000    0.05759    0.04050 =
         0.06633    0.00827    0.01004    0.02072
PART 2
CL1   4   -0.323964    0.199913    0.767337    10.50000    0.05055    0.05556 =
         0.06469    0.02159    0.02028    0.03878
CL2   4   -0.365618    0.033259    0.893160    10.50000    0.16549    0.03311 =
         0.14788    0.01143   -0.08891   -0.01476

PART 0
CL3   4   -0.199278   -0.331492    1.022386    11.00000    0.11808    0.06779 =
         0.09472   -0.01497   -0.02218    0.03752
PART 1
CL4A  4   -0.022975   -0.404679    0.961740    10.50000    0.09158    0.10316 =
         0.10670   -0.04478    0.00457    0.01983
C73A  1   -0.057475   -0.320826    0.987314    10.50000    0.35331    0.08972 =
         0.32420   -0.07476   -0.31441    0.08733
AFIX  23
H73A  2   -0.024003   -0.267460    0.936690    10.50000   -1.20000
H73B  2   -0.032515   -0.322681    1.032772    10.50000   -1.20000
AFIX   0
PART 2
CL4   4    0.020799   -0.384801    1.001128    10.50000    0.07010    0.11648 =
         0.04589   -0.03539   -0.01704    0.01049
C73   1   -0.086684   -0.363179    0.965102    10.50000    0.03643    0.07884 =
         0.08708   -0.03984   -0.02188    0.01883
AFIX  23
H73C  2   -0.056869   -0.319309    0.906034    10.50000   -1.20000
H73D  2   -0.113061   -0.413726    0.962386    10.50000   -1.20000
AFIX   0

PART 0
F1    5    0.339452    0.776761   -0.001917    11.00000    0.05005    0.09301 =
         0.05227    0.01770   -0.03576   -0.00581
F2    5    0.484638    0.757957   -0.084381    11.00000    0.09515    0.04869 =
         0.02926    0.00040   -0.03383   -0.02239
F3    5    0.478664    0.873920   -0.074794    11.00000    0.07853    0.03672 =
         0.04024    0.00723   -0.03568   -0.00010
F4    5    0.694590    0.788924    0.197145    11.00000    0.04198    0.03927 =
         0.02998   -0.00822   -0.01495   -0.01474
F5    5    0.773680    0.839628    0.060479    11.00000    0.03989    0.07400 =
         0.03116   -0.01596    0.00169   -0.02955
F6    5    0.649861    0.898555    0.117411    11.00000    0.08423    0.02527 =
         0.05035   -0.01351   -0.03047   -0.00715
F10   5    0.260904    0.323538    0.618480    11.00000    0.04997    0.03366 =
         0.02011   -0.00312   -0.00527   -0.00654
F11   5    0.412960    0.309043    0.537073    11.00000    0.05601    0.03293 =
         0.02898   -0.00430   -0.01852    0.01639
F12   5    0.410548    0.372638    0.615191    11.00000    0.07647    0.04701 =
         0.03122   -0.00300   -0.03624   -0.00566
F16   5   -0.037996    0.588018    0.292687    11.00000    0.02433    0.05578 =
         0.13375   -0.05112   -0.02387    0.01447
F17   5    0.029863    0.622963    0.158875    11.00000    0.10404    0.06705 =
         0.13252   -0.05627   -0.10107    0.05622
F18   5    0.097816    0.686935    0.212668    11.00000    0.04050    0.02966 =
         0.08268   -0.02105   -0.03245    0.01606
F19   5    0.555782    0.421351    0.019969    11.00000    0.04775    0.06541 =
         0.04825   -0.04458   -0.03182    0.02585
F20   5    0.716105    0.394119    0.008850    11.00000    0.05496    0.09541 =
         0.05600   -0.06275   -0.03517    0.05080
F21   5    0.687687    0.520302   -0.046558    11.00000    0.08859    0.06805 =
         0.01807   -0.01489   -0.01069   -0.00071
F22   5    0.889137    0.455484    0.181782    11.00000    0.01458    0.15600 =
         0.03924   -0.04049   -0.00763    0.00776
F23   5    0.780779    0.358915    0.295472    11.00000    0.05365    0.04725 =
         0.06790   -0.02065   -0.04615    0.01961
F24   5    0.792977    0.482632    0.285433    11.00000    0.04600    0.05995 =
         0.06398   -0.04029   -0.04041    0.01790
C40   1    0.471518    0.640858    0.177764    11.00000    0.01643    0.01788 =
         0.01425   -0.00609   -0.00256    0.00093
C41   1    0.444651    0.677005    0.104626    11.00000    0.02550    0.02405 =
         0.01721   -0.00718   -0.01025    0.00040
AFIX  43
H41   2    0.395018    0.644883    0.097217    11.00000   -1.20000
AFIX   0
C42   1    0.487613    0.757265    0.043308    11.00000    0.03296    0.02834 =
         0.01835   -0.00307   -0.01168    0.00163
C43   1    0.447931    0.791872   -0.028977    11.00000    0.04891    0.04047 =
         0.02762    0.00557   -0.02032   -0.00961
C44   1    0.562455    0.805927    0.049759    11.00000    0.02823    0.02294 =
         0.02073   -0.00230   -0.00659   -0.00258
AFIX  43
H44   2    0.591654    0.861199    0.007929    11.00000   -1.20000
AFIX   0
C45   1    0.593574    0.771090    0.119741    11.00000    0.02231    0.01822 =
         0.02223   -0.00629   -0.00583   -0.00177
C46   1    0.677333    0.824061    0.124041    11.00000    0.03773    0.03149 =
         0.02278   -0.00754   -0.00581   -0.01054
C47   1    0.549162    0.690899    0.182059    11.00000    0.02243    0.02068 =
         0.01871   -0.00788   -0.00927    0.00292
AFIX  43
H47   2    0.572048    0.669272    0.229019    11.00000   -1.20000
AFIX   0
C48   1    0.396855    0.531461    0.345857    11.00000    0.02178    0.02102 =
         0.01702   -0.00855   -0.00419   -0.00195
C49   1    0.362201    0.594930    0.371325    11.00000    0.03514    0.02030 =
         0.02039   -0.00963   -0.00728    0.00560
AFIX  43
H49   2    0.361430    0.647574    0.329268    11.00000   -1.20000
AFIX   0
C50   1    0.328849    0.583817    0.455897    11.00000    0.05467    0.02386 =
         0.02243   -0.01205   -0.00742    0.00572
C51   1    0.293464    0.653132    0.481341    11.00000    0.08908    0.03658 =
         0.02539   -0.01625   -0.01100    0.00512
C52   1    0.329610    0.507764    0.518815    11.00000    0.05258    0.03086 =
         0.01732   -0.01283   -0.00840    0.00614
AFIX  43
H52   2    0.307333    0.499751    0.576469    11.00000   -1.20000
AFIX   0
C53   1    0.363471    0.443722    0.495980    11.00000    0.02951    0.02492 =
         0.01525   -0.00774   -0.00749    0.00091
C54   1    0.362132    0.362413    0.566028    11.00000    0.04572    0.03126 =
         0.02049   -0.00499   -0.01496    0.00149
C55   1    0.396312    0.455485    0.411162    11.00000    0.01917    0.01762 =
         0.01898   -0.00754   -0.00685    0.00198
AFIX  43
H55   2    0.419020    0.410545    0.397269    11.00000   -1.20000
AFIX   0
C56   1    0.308478    0.513939    0.245856    11.00000    0.01633    0.01693 =
         0.01643   -0.00631   -0.00675    0.00160
C57   1    0.274890    0.435205    0.254642    11.00000    0.01996    0.01723 =
         0.02190   -0.00665   -0.01036    0.00170
AFIX  43
H57   2    0.322041    0.394700    0.261068    11.00000   -1.20000
AFIX   0
C58   1    0.173923    0.414850    0.254185    11.00000    0.02441    0.02241 =
         0.03613   -0.00950   -0.01478    0.00061
C59   1    0.138998    0.330697    0.262681    11.00000    0.04400    0.02712 =
         0.06894   -0.01483   -0.03976    0.00298
C60   1    0.102011    0.470894    0.245017    11.00000    0.02433    0.02829 =
         0.04683   -0.01185   -0.02029    0.00251
AFIX  43
H60   2    0.033734    0.456384    0.244015    11.00000   -1.20000
AFIX   0
C61   1    0.132700    0.549434    0.237277    11.00000    0.02360    0.02531 =
         0.04277   -0.01287   -0.01607    0.00704
C62   1    0.056429    0.611846    0.225758    11.00000    0.03708    0.03828 =
         0.07400   -0.02673   -0.03424    0.01743
C63   1    0.233159    0.569816    0.238305    11.00000    0.01901    0.01915 =
         0.03111   -0.01119   -0.00969    0.00458
AFIX  43
H63   2    0.251742    0.623585    0.233731    11.00000   -1.20000
AFIX   0
C64   1    0.523897    0.495956    0.214287    11.00000    0.01688    0.01631 =
         0.01398   -0.00469   -0.00422    0.00002
C65   1    0.539488    0.481609    0.141891    11.00000    0.02025    0.01984 =
         0.01887   -0.01167   -0.00792    0.00667
AFIX  43
H65   2    0.483972    0.489609    0.119047    11.00000   -1.20000
AFIX   0
C66   1    0.633532    0.456102    0.102724    11.00000    0.02285    0.02680 =
         0.01519   -0.01073   -0.00590    0.00440
C67   1    0.648715    0.447562    0.022075    11.00000    0.03336    0.04339 =
         0.02320   -0.02118   -0.01292    0.01595
C68   1    0.716237    0.441405    0.134181    11.00000    0.01896    0.02820 =
         0.01886   -0.00982   -0.00584    0.00615
AFIX  43
H68   2    0.779959    0.423012    0.107742    11.00000   -1.20000
AFIX   0
C69   1    0.701761    0.454832    0.206499    11.00000    0.01741    0.02286 =
         0.01942   -0.00802   -0.00802    0.00280
C70   1    0.789994    0.438414    0.241982    11.00000    0.02011    0.04490 =
         0.02403   -0.01794   -0.00965    0.00785
C71   1    0.609157    0.480627    0.245133    11.00000    0.01834    0.02781 =
         0.00955   -0.01004   -0.00155   -0.00014
AFIX  43
H71   2    0.602246    0.488454    0.294574    11.00000   -1.20000
AFIX   0
B1    3    0.424456    0.543782    0.247546    11.00000    0.01890    0.01820 =
         0.01439   -0.00718   -0.00666    0.00351
PART 1
F7    5    0.350199    0.665981    0.524338    11.00000    0.07276    0.04966 =
         0.06996   -0.04099   -0.02689    0.01421
F8    5    0.189632    0.634442    0.535603    11.00000    0.07276    0.04966 =
         0.06996   -0.04099   -0.02689    0.01421
F9    5    0.286161    0.721063    0.417344    31.00000    0.07276    0.04966 =
         0.06996   -0.04099   -0.02689    0.01421
F13   5    0.053247    0.290964    0.336960    21.00000    0.07276    0.04966 =
         0.06996   -0.04099   -0.02689    0.01421
F14   5    0.208139    0.277012    0.274123    21.00000    0.07276    0.04966 =
         0.06996   -0.04099   -0.02689    0.01421
F15   5    0.098311    0.332154    0.205458    21.00000    0.07276    0.04966 =
         0.06996   -0.04099   -0.02689    0.01421
PART 2
F9A   5    0.351465    0.725866    0.418642   -31.00000    0.07276    0.04966 =
         0.06996   -0.04099   -0.02689    0.01421
F13A  5    0.152101    0.262186    0.321890   -21.00000    0.07276    0.04966 =
         0.06996   -0.04099   -0.02689    0.01421
F14A  5    0.218555    0.316503    0.202331   -21.00000    0.07276    0.04966 =
         0.06996   -0.04099   -0.02689    0.01421
F15A  5    0.055957    0.324984    0.239118   -21.00000    0.07276    0.04966 =
         0.06996   -0.04099   -0.02689    0.01421
HKLF 4


REM  1839_lem_anderson1_a.res in P-1
REM wR2 = 0.1160, GooF = S = 1.061, Restrained GooF = 1.059 for all data
REM R1 = 0.0480 for 15488 Fo > 4sig(Fo) and 0.0645 for all 18225 data
REM 1002 parameters refined using 1140 restraints

END

WGHT      0.0247     35.9696

REM Highest difference peak  5.759,  deepest hole -3.827,  1-sigma level  0.163
Q1    1  -0.0036  0.2015  0.6832  11.00000  0.05    5.76
Q2    1   0.1522  0.1374  0.6318  11.00000  0.05    3.32
Q3    1   0.2469  0.3183  0.1766  11.00000  0.05    2.07
Q4    1   0.5680  0.4789  0.3005  11.00000  0.05    1.94
Q5    1   0.0138 -0.3077  0.9403  11.00000  0.05    1.87
Q6    1   0.6466  0.6050  0.1799  11.00000  0.05    1.84
Q7    1   0.0413  0.2992  0.3631  11.00000  0.05    1.59
Q8    1  -0.0404  0.3824  0.6221  11.00000  0.05    1.59
Q9    1   0.0799  0.3358  0.2219  11.00000  0.05    1.48
Q10   1   0.0762  0.1169  0.5733  11.00000  0.05    1.42
;
_shelx_res_checksum                12457
_shelx_hkl_file
;
  -2   0   0    6.00    1.50
  -2   0   0    6.10    1.50
  -2   0   0    5.10    1.60
  -2   0   0    6.70    1.90
  -2   0   0    6.10    1.30
  -2   0   0    5.40    1.60
  -2   0   0    4.00    1.60
  -2   0   0    6.60    1.70
  -2   0   0    6.10    1.20
  -2   0   0    5.60    1.40
  -2   0   0    4.70    1.20
  -2   0   0    8.70    2.10
  -2   0   0    4.80    1.40
  -2   0   0    7.00    1.00
   2   0   0    6.60    1.70
   2   0   0    6.00    1.40
   2   0   0    4.90    1.50
   2   0   0    3.40    1.30
   2   0   0    3.00    1.20
   2   0   0    6.00    1.30
   2   0   0    7.70    1.90
   2   0   0    4.90    1.40
   2   0   0    4.40    1.40
   2   0   0    5.40    1.50
   2   0   0    5.00    1.50
  -3   0   0   11.50    2.70
  -3   0   0    8.80    2.40
  -3   0   0    6.50    2.00
  -3   0   0    9.80    2.00
  -3   0   0    6.50    1.90
  -3   0   0    9.80    2.70
  -3   0   0    9.20    2.30
  -3   0   0    9.60    1.90
  -3   0   0   11.90    2.30
  -3   0   0   13.00    2.30
  -3   0   0    6.50    2.50
  -3   0   0    9.90    2.40
  -3   0   0    8.30    1.30
  -3   0   0   11.80    2.40
   3   0   0   17.00    3.50
   3   0   0   14.50    3.10
   3   0   0   11.20    2.10
   3   0   0    8.70    2.10
   3   0   0    7.00    2.10
   3   0   0   12.00    2.50
   3   0   0   12.60    2.40
   3   0   0   17.10    2.70
   3   0   0   11.00    3.10
   3   0   0   11.80    3.10
   3   0   0   10.50    2.60
   3   0   0   12.70    2.40
  -4   0   0  922.51   23.10
  -4   0   0 1003.20   30.80
  -4   0   0  972.10   29.20
  -4   0   0  951.60   27.70
  -4   0   0 1007.50   24.30
  -4   0   0 1014.60   27.30
  -4   0   0  980.50   20.00
  -4   0   0  958.80   22.00
  -4   0   0  955.10   25.60
  -4   0   0  998.90   26.90
  -4   0   0  977.80   27.20
  -4   0   0  977.40   28.30
  -4   0   0  962.50   29.30
   4   0   0  970.70   24.10
   4   0   0  945.91   28.90
   4   0   0 1009.60   29.80
   4   0   0  995.20   27.40
   4   0   0  962.60   28.50
   4   0   0  992.10   25.80
   4   0   0  994.60   28.20
   4   0   0  945.71   30.40
   4   0   0  983.10   26.80
   4   0   0  987.10   27.10
   4   0   0  967.70   23.70
  -5   0   0  676.23   25.40
  -5   0   0  669.83   19.80
  -5   0   0  648.64   25.90
  -5   0   0  668.13   26.60
  -5   0   0  661.13   17.80
  -5   0   0  678.73   21.60
  -5   0   0  636.24   19.00
  -5   0   0  662.03   26.90
  -5   0   0  703.43   23.10
  -5   0   0  667.63   15.20
  -5   0   0  671.03   24.00
  -5   0   0  666.43   25.20
   5   0   0  683.53   20.00
   5   0   0  693.23   22.70
   5   0   0  634.84   15.00
   5   0   0  644.84   22.80
   5   0   0  654.43   21.50
   5   0   0  667.23   19.50
   5   0   0  664.93   24.00
   5   0   0  690.63   25.70
   5   0   0  620.14   25.90
   5   0   0  655.63   24.80
   5   0   0  663.33   25.80
   5   0   0  637.04   24.60
   5   0   0  660.23   26.50
  -6   0   0   69.09    5.40
  -6   0   0   48.50    6.50
  -6   0   0   64.69    3.70
  -6   0   0   55.09    9.50
  -6   0   0   61.69    8.50
  -6   0   0   66.99    6.10
  -6   0   0   61.59    8.20
  -6   0   0   68.69    7.60
  -6   0   0   78.49    8.70
  -6   0   0   69.09    6.40
   6   0   0   64.59   10.30
   6   0   0   60.79    3.60
   6   0   0   56.99    8.00
   6   0   0   55.69    6.40
   6   0   0   75.59    9.20
   6   0   0   64.59    6.40
   6   0   0   68.79    7.40
   6   0   0   67.99    7.10
   6   0   0   86.79    9.40
   6   0   0   76.79    8.50
   6   0   0   82.39    8.60
  -7   0   0   49.10    7.80
  -7   0   0   47.60    7.40
  -7   0   0   44.00    8.40
  -7   0   0   56.19    5.20
  -7   0   0   59.19    6.30
  -7   0   0   63.29    6.80
  -7   0   0   55.99    7.50
   7   0   0   63.69    8.60
   7   0   0   54.49    6.20
   7   0   0   66.29    9.20
   7   0   0   54.79    3.10
   7   0   0   71.19   10.00
   7   0   0   46.60    8.90
   7   0   0   57.69    7.50
   7   0   0   73.99    9.00
   7   0   0   43.70    8.40
   7   0   0   47.60    8.70
  -8   0   0  125.89   13.40
  -8   0   0  125.49    9.60
  -8   0   0  137.89   12.30
  -8   0   0  127.19    8.70
  -8   0   0  140.69   10.00
  -8   0   0  126.69   12.30
  -8   0   0  125.59   11.70
   8   0   0  135.39   15.10
   8   0   0  139.99   10.20
   8   0   0  132.09   12.30
   8   0   0  168.58   13.50
   8   0   0  128.89   11.40
   8   0   0  129.29   11.80
   8   0   0  128.09   13.50
   8   0   0  126.79   13.30
  -9   0   0  606.24   21.10
  -9   0   0  571.04   31.70
  -9   0   0  613.44   27.80
  -9   0   0  639.94   29.30
  -9   0   0  593.64   23.10
  -9   0   0  600.64   22.60
  -9   0   0  661.73   33.60
   9   0   0  609.14   33.20
   9   0   0  610.34   26.60
   9   0   0  605.24   29.00
   9   0   0  566.84   23.00
   9   0   0  541.45   32.20
   9   0   0  611.94   31.90
   9   0   0  611.94   31.10
 -10   0   0  126.89    9.30
 -10   0   0  151.18   17.10
 -10   0   0  113.09   12.60
 -10   0   0  123.69   10.80
 -10   0   0  120.49   16.10
  10   0   0  116.19   13.90
  10   0   0  102.59   12.10
  10   0   0  100.89   14.40
  10   0   0  142.19   16.00
  10   0   0  115.79   10.90
  10   0   0  146.99   18.60
  10   0   0  107.59   14.20
 -11   0   0   32.70    9.60
 -11   0   0    8.30    5.60
 -11   0   0   13.70    8.40
 -11   0   0   21.90    5.70
 -11   0   0   10.60    7.00
 -11   0   0   22.80    6.40
  11   0   0    4.90    6.80
  11   0   0   13.40    8.30
  11   0   0   26.90    9.30
  11   0   0   19.20    6.20
  11   0   0   33.30    9.60
  11   0   0   18.80    6.90
  11   0   0   21.60    7.70
 -12   0   0  805.32   39.00
 -12   0   0  777.82   31.60
 -12   0   0  791.82   37.40
 -12   0   0  791.32   42.50
 -12   0   0  773.52   28.20
 -12   0   0  821.92   44.60
  12   0   0  775.82   35.40
  12   0   0  774.92   40.20
  12   0   0  847.22   43.20
  12   0   0  831.32   46.10
  12   0   0  753.02   42.50
  12   0   0  809.12   39.80
 -13   0   0  715.03   38.20
 -13   0   0  660.73   33.90
 -13   0   0  595.64   39.80
 -13   0   0  588.14   38.90
 -13   0   0  649.93   30.20
  13   0   0  655.93   40.90
  13   0   0  656.03   40.40
  13   0   0  667.83   37.30
  13   0   0  685.03   44.90
  13   0   0  624.74   42.30
 -14   0   0  191.08   18.10
 -14   0   0  173.38   23.00
 -14   0   0  128.49   20.60
 -14   0   0  153.78   21.40
 -14   0   0  173.68   23.50
 -14   0   0  168.88   20.70
  14   0   0  121.99   22.30
  14   0   0  157.28   20.10
  14   0   0  124.39   20.90
  14   0   0  123.69   34.40
 -15   0   0   23.60    8.70
 -15   0   0    1.80   11.20
 -15   0   0    8.80   10.20
 -15   0   0   14.80    8.50
 -15   0   0    7.20    9.60
 -15   0   0   13.20    9.90
  15   0   0    1.90    8.90
  15   0   0   21.00   12.00
  15   0   0   14.90   11.20
  15   0   0    3.90   13.40
 -16   0   0   17.10   10.50
 -16   0   0   55.79   15.30
 -16   0   0   49.90   15.30
 -16   0   0   45.20   18.30
 -16   0   0   18.60   15.20
 -16   0   0   40.20   12.70
  16   0   0   24.00   11.50
  16   0   0   45.10   15.70
  16   0   0   30.70   13.80
  16  -1   0   21.20    9.50
  16  -1   0   13.40   12.00
  16  -1   0  -15.20   16.90
  16  -1   0    7.50   13.30
 -16   1   0   14.70   10.00
 -16   1   0   15.20   12.60
 -16   1   0   16.40   10.00
 -16   1   0   14.80   11.20
 -16   1   0  -10.50   12.40
  15  -1   0  145.39   22.80
  15  -1   0  114.39   20.70
  15  -1   0  134.89   21.50
  15  -1   0   89.19   18.80
 -15   1   0  104.79   17.50
 -15   1   0  147.39   24.30
 -15   1   0  136.99   21.80
 -15   1   0  118.79   23.30
 -15   1   0  103.89   19.50
 -15   1   0  127.29   18.20
  14  -1   0  449.06   37.00
  14  -1   0  428.06   31.40
  14  -1   0  497.05   36.40
  14  -1   0  422.06   34.80
 -14   1   0  438.76   34.90
 -14   1   0  435.36   35.70
 -14   1   0  474.35   31.20
 -14   1   0  495.65   28.00
 -14   1   0  452.15   32.20
 -14   1   0  491.45   34.20
  13  -1   0  212.38   24.40
  13  -1   0  197.78   22.80
  13  -1   0  205.28   25.70
  13  -1   0  245.48   25.70
  13  -1   0  191.98   21.10
 -13   1   0  206.08   17.40
 -13   1   0  162.48   18.40
 -13   1   0  210.68   24.50
 -13   1   0  227.18   21.90
 -13   1   0  207.48   22.20
 -13   1   0  219.68   21.50
  12  -1   0   41.20   11.90
  12  -1   0   48.50   11.40
  12  -1   0   56.19   13.30
  12  -1   0   43.90   10.00
  12  -1   0   48.30   12.40
  12  -1   0   56.69   11.20
 -12   1   0   47.40   11.90
 -12   1   0   62.69   11.40
 -12   1   0   40.90    7.60
 -12   1   0   56.29   10.00
 -12   1   0   56.39   13.70
  11  -1   0  109.39   13.10
  11  -1   0   78.29   15.80
  11  -1   0   69.69   12.70
  11  -1   0   68.89   13.80
  11  -1   0   78.89   14.70
  11  -1   0   95.79   17.50
  11  -1   0  119.39   11.60
 -11   1   0  114.49   15.00
 -11   1   0   68.29   14.00
 -11   1   0   87.89   13.80
 -11   1   0  109.29   11.60
 -11   1   0   98.59    9.10
 -11   1   0  111.89   14.30
  10  -1   0   51.09    9.20
  10  -1   0   47.00   11.40
  10  -1   0   52.39   12.50
  10  -1   0   48.20   11.10
  10  -1   0   51.39   10.30
  10  -1   0   56.89    8.80
  10  -1   0   65.69   11.90
 -10   1   0   76.39   10.20
 -10   1   0   40.50   10.40
 -10   1   0   40.90    9.70
 -10   1   0   66.99    8.40
 -10   1   0   44.00    9.80
 -10   1   0   48.00    6.90
   9  -1   0    3.10    3.60
   9  -1   0    2.70    4.10
   9  -1   0    2.30    3.20
   9  -1   0   -3.30    3.10
   9  -1   0    0.70    3.70
   9  -1   0    3.10    3.90
   9  -1   0    2.40    4.50
  -9   1   0   -0.40    4.40
  -9   1   0   -2.80    2.40
  -9   1   0    0.00    3.60
  -9   1   0   -0.20    3.30
  -9   1   0    4.60    5.50
  -9   1   0    4.60    3.90
  -9   1   0   -0.10    2.60
   8  -1   0  184.58   14.80
   8  -1   0  198.98   15.20
   8  -1   0  186.18    8.10
   8  -1   0  188.58   17.50
   8  -1   0  190.48   13.50
   8  -1   0  178.38   11.80
   8  -1   0  191.28   16.10
   8  -1   0  181.78   15.40
   8  -1   0  171.18   11.10
  -8   1   0  186.48   16.40
  -8   1   0  190.78   14.70
  -8   1   0  173.58   15.50
  -8   1   0  188.88   11.50
  -8   1   0  180.48    7.60
  -8   1   0  156.58   13.60
  -8   1   0  191.88   13.90
   7  -1   0  805.52   20.40
   7  -1   0  780.92   32.50
   7  -1   0  781.32   29.70
   7  -1   0  759.52   30.10
   7  -1   0  833.22   34.80
   7  -1   0  772.52   24.60
   7  -1   0  804.02   27.80
   7  -1   0  824.42   32.10
   7  -1   0  779.12   31.00
   7  -1   0  831.92   30.40
  -7   1   0  809.92   24.70
  -7   1   0  790.02   28.10
  -7   1   0  785.12   21.80
  -7   1   0  757.62   29.70
  -7   1   0  753.52   30.90
  -7   1   0  803.02   20.20
  -7   1   0  804.22   29.50
  -7   1   0  803.32   24.00
   6  -1   0  252.77   13.70
   6  -1   0  274.37   17.70
   6  -1   0  277.17   16.90
   6  -1   0  248.58   11.80
   6  -1   0  247.48   15.10
   6  -1   0  260.27   14.90
   6  -1   0  278.87   15.40
   6  -1   0  265.87   16.40
   6  -1   0  252.57   12.10
   6  -1   0  270.07   16.00
   6  -1   0  261.67   10.00
  -6   1   0  269.87   10.40
  -6   1   0  268.67   12.00
  -6   1   0  252.97   16.90
  -6   1   0  272.97   11.80
  -6   1   0  278.67   15.20
  -6   1   0  257.57   16.30
  -6   1   0  246.98    9.60
  -6   1   0  263.67   14.40
  -6   1   0  281.47   16.70
  -6   1   0  257.97   15.30
   5  -1   0 2067.09   57.79
   5  -1   0 2105.09   53.79
   5  -1   0 2086.69   44.30
   5  -1   0 1976.10   53.29
   5  -1   0 2009.30   52.39
   5  -1   0 2072.99   47.30
   5  -1   0 1985.50   48.90
   5  -1   0 2058.29   44.30
   5  -1   0 2053.69   41.70
   5  -1   0 2086.59   50.59
   5  -1   0 2034.90   50.69
   5  -1   0 2033.70   47.00
   5  -1   0 2057.29   54.39
  -5   1   0 2046.10   41.30
  -5   1   0 2087.69   54.59
  -5   1   0 2040.10   49.99
  -5   1   0 2086.99   37.80
  -5   1   0 2049.59   47.50
  -5   1   0 1991.20   46.40
  -5   1   0 2066.69   43.50
  -5   1   0 2042.80   53.29
  -5   1   0 2120.19   51.79
  -5   1   0 2015.40   52.29
  -5   1   0 2073.99   41.60
  -5   1   0 2049.99   43.80
  -5   1   0 1994.90   49.30
  -5   1   0 2055.79   37.80
   4  -1   0 2133.49   42.40
   4  -1   0 2043.70   46.20
   4  -1   0 2036.10   47.30
   4  -1   0 2063.49   40.70
   4  -1   0 1984.00   47.60
   4  -1   0 2055.49   44.60
   4  -1   0 2018.40   49.80
   4  -1   0 1989.60   45.90
   4  -1   0 2036.60   44.20
   4  -1   0 1969.50   41.50
   4  -1   0 1985.10   47.50
   4  -1   0 2024.70   45.50
   4  -1   0 1961.90   48.60
   4  -1   0 2022.70   37.90
  -4   1   0 2007.30   46.60
  -4   1   0 2042.20   40.50
  -4   1   0 2057.99   44.50
  -4   1   0 2012.40   37.40
  -4   1   0 2170.18   47.20
  -4   1   0 1972.70   48.50
  -4   1   0 2027.80   45.80
  -4   1   0 2009.30   44.10
  -4   1   0 2042.80   39.40
  -4   1   0 2008.50   49.30
  -4   1   0 2035.90   41.40
  -4   1   0 2036.20   41.50
  -4   1   0 2038.10   47.20
  -4   1   0 1985.90   37.70
  -4   1   0 1908.51   51.29
   3  -1   0   18.60    3.40
   3  -1   0   21.10    2.60
   3  -1   0   17.60    3.20
   3  -1   0   18.90    1.90
   3  -1   0   24.90    4.60
   3  -1   0   11.70    2.70
   3  -1   0   18.90    3.00
   3  -1   0   18.40    3.70
   3  -1   0   12.30    2.70
   3  -1   0   21.60    2.90
   3  -1   0   17.50    2.70
   3  -1   0   18.70    3.20
   3  -1   0   18.70    3.50
  -3   1   0   16.00    2.80
  -3   1   0   17.90    2.50
  -3   1   0   15.20    2.90
  -3   1   0   24.20    4.20
  -3   1   0   17.80    3.20
  -3   1   0   21.90    3.50
  -3   1   0   19.80    2.80
  -3   1   0   17.00    2.90
  -3   1   0   18.80    1.90
  -3   1   0   15.80    2.90
  -3   1   0   18.80    3.00
  -3   1   0   17.70    3.10
  -3   1   0   19.00    3.40
  -3   1   0   18.70    2.30
  -3   1   0   22.00    2.70
  -3   1   0   15.90    3.40
  -3   1   0   16.80    1.80
   2  -1   0 1230.48   28.40
   2  -1   0 1418.06   28.90
   2  -1   0 1374.26   27.40
   2  -1   0 1250.67   30.30
   2  -1   0 1370.36   29.10
   2  -1   0 1325.87   27.60
   2  -1   0 1360.76   30.70
   2  -1   0 1362.56   29.20
   2  -1   0 1380.26   27.70
   2  -1   0 1360.16   28.10
   2  -1   0 1320.87   29.70
   2  -1   0 1223.18   25.00
  -2   1   0 1384.06   28.40
  -2   1   0 1389.96   29.00
  -2   1   0 1360.86   27.60
  -2   1   0 1363.06   27.10
  -2   1   0 1415.66   29.40
  -2   1   0 1348.17   25.20
  -2   1   0 1373.46   30.70
  -2   1   0 1349.86   27.60
  -2   1   0 1346.07   28.70
  -2   1   0 1357.56   29.10
  -2   1   0 1367.66   29.80
  -2   1   0 1404.36   29.90
  -2   1   0 1372.76   30.80
  -2   1   0 1439.16   28.10
  -2   1   0 1348.77   25.90
  -2   1   0 1360.46   27.50
   1  -1   0 2790.72   49.20
   1  -1   0 2729.53   51.29
  -1   1   0 2765.52   50.29
  -1   1   0 2697.33   49.70
  -1   1   0 2663.33   47.90
  -1   1   0 2620.14   49.00
  -1   1   0 2715.93   48.70
  -1   1   0 2718.83   49.00
  -1   1   0 2724.13   50.29
  -1   1   0 2676.23   48.50
  -1   1   0 2766.32   48.90
  -1  -1   0   13.40    1.70
   1   1   0   12.00    1.30
   1   1   0   11.80    1.50
  -2  -1   0  696.93   18.20
  -2  -1   0  676.73   19.80
  -2  -1   0  711.23   15.80
  -2  -1   0  716.03   18.80
  -2  -1   0  712.43   17.50
  -2  -1   0  701.13   14.70
  -2  -1   0  700.33   17.30
  -2  -1   0  704.33   15.60
  -2  -1   0  718.93   18.60
  -2  -1   0  670.93   17.60
  -2  -1   0  711.53   17.40
  -2  -1   0  733.53   14.50
  -2  -1   0  701.83   17.80
  -2  -1   0  702.73   19.90
  -2  -1   0  696.43   19.30
   2   1   0  718.13   15.80
   2   1   0  695.73   18.20
   2   1   0  697.03   19.10
   2   1   0  702.73   17.20
   2   1   0  726.33   17.60
   2   1   0  716.63   20.00
   2   1   0  699.23   14.40
   2   1   0  708.83   17.80
   2   1   0  673.83   19.90
   2   1   0  692.63   17.70
   2   1   0  702.33   14.70
   2   1   0  730.73   18.80
   2   1   0  683.53   18.50
   2   1   0  703.03   17.30
  -3  -1   0  396.36    9.10
  -3  -1   0  413.46   14.90
  -3  -1   0  372.36   13.30
  -3  -1   0  387.86   15.70
  -3  -1   0  422.06   15.40
  -3  -1   0  373.76   11.10
  -3  -1   0  404.36   13.40
  -3  -1   0  382.26   16.00
  -3  -1   0  377.76   13.20
  -3  -1   0  405.46   13.60
  -3  -1   0  385.36    9.30
  -3  -1   0  384.66   14.10
  -3  -1   0  390.26   13.60
  -3  -1   0  389.26   11.50
  -3  -1   0  396.96   15.10
   3   1   0  395.36   14.90
   3   1   0  395.96   16.80
   3   1   0  397.66   13.40
   3   1   0  385.16   13.50
   3   1   0  361.56   14.20
   3   1   0  391.26   13.60
   3   1   0  411.06   11.80
   3   1   0  386.56    9.10
   3   1   0  410.06   13.30
   3   1   0  408.76   16.00
   3   1   0  395.06    9.40
   3   1   0  411.96   13.60
   3   1   0  389.86   14.00
   3   1   0  420.76   15.40
  -4  -1   0   88.29    3.40
  -4  -1   0   81.79    6.60
  -4  -1   0   87.09    3.50
  -4  -1   0   88.79    6.30
  -4  -1   0   73.49    7.30
  -4  -1   0   84.39    8.10
  -4  -1   0   88.19    7.70
  -4  -1   0   91.69    5.50
  -4  -1   0   86.09    6.90
  -4  -1   0   87.89    8.00
  -4  -1   0   98.99    7.40
  -4  -1   0   89.99    7.20
  -4  -1   0   82.99    7.30
  -4  -1   0   83.89    5.50
   4   1   0   88.79    3.60
   4   1   0   89.69    3.50
   4   1   0   77.69    6.70
   4   1   0   81.99    6.70
   4   1   0   83.99    5.60
   4   1   0   92.69    8.10
   4   1   0   89.39    7.20
   4   1   0   83.09    6.30
   4   1   0   87.09    7.50
   4   1   0   76.19    6.90
   4   1   0   88.79    6.80
   4   1   0   75.79    7.40
   4   1   0   97.19    8.90
  -5  -1   0   24.90    4.50
  -5  -1   0   23.60    4.80
  -5  -1   0   30.00    6.10
  -5  -1   0   33.00    4.70
  -5  -1   0   27.50    5.60
  -5  -1   0   36.90    4.10
  -5  -1   0   39.60    5.80
  -5  -1   0   29.20    5.90
  -5  -1   0   24.70    5.50
  -5  -1   0   36.00    7.00
  -5  -1   0   24.20    5.10
   5   1   0   25.70    5.00
   5   1   0   21.80    5.20
   5   1   0   30.70    5.30
   5   1   0   33.70    6.10
   5   1   0   28.00    5.30
   5   1   0   28.70    2.00
   5   1   0   34.40    6.80
   5   1   0   22.50    3.90
   5   1   0   25.70    5.90
  -6  -1   0   32.20    4.80
  -6  -1   0   17.20    4.50
  -6  -1   0   23.60    6.00
  -6  -1   0   24.70    4.80
  -6  -1   0   23.70    5.00
  -6  -1   0   23.10    5.00
  -6  -1   0   20.40    6.10
  -6  -1   0   18.90    5.90
  -6  -1   0   26.60    6.00
  -6  -1   0   29.40    4.80
   6   1   0   23.80    5.70
   6   1   0   24.30    5.80
   6   1   0   28.00    5.60
   6   1   0   21.30    4.20
   6   1   0   27.00    7.20
   6   1   0   25.50    5.80
   6   1   0   30.60    6.00
   6   1   0   25.00    5.70
   6   1   0   25.10    5.40
   6   1   0   23.10    4.30
  -7  -1   0  836.12   25.90
  -7  -1   0  883.71   33.10
  -7  -1   0  888.91   25.30
  -7  -1   0  926.81   28.40
  -7  -1   0  911.11   35.80
  -7  -1   0  969.20   32.30
  -7  -1   0  904.41   31.80
   7   1   0  859.21   31.20
   7   1   0  890.41   31.50
   7   1   0  864.71   33.00
   7   1   0  864.51   33.10
   7   1   0  860.71   33.40
   7   1   0  917.81   35.30
   7   1   0  849.02   36.50
   7   1   0  884.21   29.80
   7   1   0  816.72   25.90
  -8  -1   0  492.55   24.10
  -8  -1   0  454.25   26.10
  -8  -1   0  437.86   22.20
  -8  -1   0  437.66   26.70
  -8  -1   0  463.55   19.70
  -8  -1   0  439.66   17.10
  -8  -1   0  422.16   18.20
   8   1   0  455.35   19.10
   8   1   0  453.65   21.40
   8   1   0  422.66   24.60
   8   1   0  444.26   24.00
   8   1   0  384.36   30.50
   8   1   0  438.66   22.60
   8   1   0  443.96   24.50
   8   1   0  425.56   24.00
  -9  -1   0  212.98   12.20
  -9  -1   0  210.78   13.50
  -9  -1   0  190.08   18.60
  -9  -1   0  222.98   13.90
  -9  -1   0  202.48   16.80
  -9  -1   0  198.58   16.80
   9   1   0  231.78   15.90
   9   1   0  226.08   19.10
   9   1   0  206.58   17.30
   9   1   0  193.58   13.10
   9   1   0  224.38   18.60
   9   1   0  184.48   19.00
   9   1   0  191.88   16.00
 -10  -1   0  374.96   22.20
 -10  -1   0  415.56   27.90
 -10  -1   0  371.26   24.00
 -10  -1   0  416.86   28.30
 -10  -1   0  366.86   23.40
 -10  -1   0  385.96   17.70
  10   1   0  368.36   25.90
  10   1   0  372.66   22.10
  10   1   0  369.86   26.00
  10   1   0  410.96   23.10
  10   1   0  407.36   29.70
  10   1   0  335.17   22.70
  10   1   0  464.85   28.30
 -11  -1   0  465.65   27.00
 -11  -1   0  444.36   31.30
 -11  -1   0  436.66   21.90
 -11  -1   0  432.66   27.50
 -11  -1   0  435.96   20.00
 -11  -1   0  489.35   31.90
  11   1   0  478.95   30.90
  11   1   0  432.36   25.60
  11   1   0  445.86   32.90
  11   1   0  456.95   27.30
  11   1   0  483.85   30.00
  11   1   0  411.16   29.70
 -12  -1   0  481.05   27.80
 -12  -1   0  425.46   23.20
 -12  -1   0  438.86   28.80
 -12  -1   0  413.36   20.20
 -12  -1   0  396.46   31.10
 -12  -1   0  422.66   33.40
  12   1   0  417.96   29.50
  12   1   0  456.45   31.90
  12   1   0  418.46   31.50
  12   1   0  411.16   27.90
  12   1   0  386.66   25.20
  12   1   0  452.75   35.00
 -13  -1   0   96.19   16.90
 -13  -1   0  123.99   12.50
 -13  -1   0  135.59   21.90
 -13  -1   0  108.99   16.90
 -13  -1   0  136.29   14.50
 -13  -1   0  152.28   24.70
  13   1   0   76.99   18.70
  13   1   0  130.79   19.60
  13   1   0   75.89   15.70
  13   1   0   94.99   18.80
 -14  -1   0   12.00    6.60
 -14  -1   0  -10.20    7.90
 -14  -1   0    7.00    8.00
 -14  -1   0   -0.40    9.60
 -14  -1   0    0.60   11.30
 -14  -1   0    1.70    8.70
  14   1   0    2.20    8.20
  14   1   0    8.20    8.90
  14   1   0    3.60    9.70
  14   1   0   -1.70    9.60
 -15  -1   0   22.40   10.50
 -15  -1   0   45.70   13.10
 -15  -1   0   36.70   13.80
 -15  -1   0   22.10    8.10
 -15  -1   0   36.10   12.70
  15   1   0   35.30   12.60
  15   1   0   28.90   12.60
  15   1   0   26.80   11.00
  15   1   0   35.70   13.90
 -16  -1   0   10.20   15.20
 -16  -1   0   16.00   12.90
 -16  -1   0    0.30    9.80
 -16  -1   0    2.90   11.70
 -16  -1   0  -20.30   12.20
 -16  -1   0   22.70   10.70
  16   1   0    9.90    9.80
  16   1   0  -18.90    9.70
  16   1   0    5.40   11.50
  16   1   0   24.30   13.60
  16  -2   0   57.89   15.00
  16  -2   0   10.80   15.00
  16  -2   0   24.70   11.30
  16  -2   0   48.50   15.10
 -16   2   0   33.60   16.90
 -16   2   0   38.60   13.10
 -16   2   0   18.10   13.50
 -16   2   0   44.40   12.50
 -16   2   0   28.20   10.80
  15  -2   0   57.59   16.60
  15  -2   0   37.50   12.60
  15  -2   0   47.00   14.20
  15  -2   0   32.90   15.10
 -15   2   0   71.09   16.30
 -15   2   0   60.09   16.20
 -15   2   0   36.70   14.10
 -15   2   0   56.19   13.40
 -15   2   0   52.39   18.10
 -15   2   0   37.90   13.60
  14  -2   0   31.50   12.40
  14  -2   0   15.80   10.60
  14  -2   0   39.70   14.80
  14  -2   0   23.10   10.00
 -14   2   0   15.60    7.60
 -14   2   0   10.90   11.20
 -14   2   0   18.80   10.40
 -14   2   0   40.70   14.50
 -14   2   0   17.00   11.30
  13  -2   0    4.40    7.00
  13  -2   0   -3.00    9.30
  13  -2   0   14.60    8.00
  13  -2   0   25.30   10.50
  13  -2   0    0.60    7.20
  13  -2   0   13.50    9.20
 -13   2   0   19.20    8.50
 -13   2   0    1.00   11.50
 -13   2   0    9.60    6.50
 -13   2   0   -3.90    5.70
 -13   2   0    4.10    5.90
 -13   2   0    7.60    8.60
  12  -2   0   82.89   13.40
  12  -2   0   91.79   14.80
  12  -2   0   60.49   14.60
  12  -2   0  102.19   11.60
  12  -2   0   76.09   16.20
  12  -2   0   89.19   15.60
  12  -2   0   73.69   14.60
 -12   2   0   68.89   12.80
 -12   2   0   70.29   13.80
 -12   2   0   94.29   10.80
 -12   2   0   81.69   14.50
 -12   2   0   77.79   13.20
 -12   2   0   71.79   15.70
  11  -2   0  139.09   17.60
  11  -2   0  142.79   18.40
  11  -2   0  156.68   18.40
  11  -2   0  152.58   12.80
  11  -2   0  131.39   20.90
  11  -2   0  142.79   17.60
 -11   2   0  161.78   10.90
 -11   2   0  151.08   16.70
 -11   2   0  158.38   19.40
 -11   2   0  160.68   13.20
 -11   2   0  143.79   14.50
 -11   2   0  139.89   16.60
  10  -2   0   61.69   12.10
  10  -2   0   56.09   10.00
  10  -2   0   68.79    8.00
  10  -2   0   65.99   10.10
  10  -2   0   53.49   11.40
  10  -2   0   76.69   13.70
  10  -2   0   54.89   10.20
 -10   2   0   67.39   10.60
 -10   2   0   50.09   11.90
 -10   2   0   59.19    8.70
 -10   2   0   71.79    6.60
 -10   2   0   50.59   10.50
 -10   2   0   59.29   11.10
   9  -2   0   38.10    8.30
   9  -2   0   37.20    9.00
   9  -2   0   43.80    9.90
   9  -2   0   41.50    9.30
   9  -2   0   44.70    8.10
   9  -2   0   35.60    6.70
   9  -2   0   40.60    9.20
   9  -2   0   30.80    7.10
  -9   2   0   37.70    6.00
  -9   2   0   37.70    6.80
  -9   2   0   32.40    9.20
  -9   2   0   27.00    8.10
  -9   2   0   38.80    7.60
  -9   2   0   32.40    7.70
  -9   2   0   44.60    5.00
   8  -2   0    3.60    2.30
   8  -2   0    4.00    3.00
   8  -2   0    3.20    4.40
   8  -2   0    8.20    4.10
   8  -2   0   11.00    5.60
   8  -2   0   11.00    5.60
   8  -2   0    7.80    3.20
   8  -2   0    9.30    4.00
  -8   2   0    7.00    5.00
  -8   2   0   -0.90    3.20
  -8   2   0    7.40    4.80
  -8   2   0    6.20    3.70
  -8   2   0   14.50    3.00
  -8   2   0    5.30    4.90
  -8   2   0    9.90    5.40
  -8   2   0    7.80    2.70
  -8   2   0   11.60    3.00
   7  -2   0  220.68   17.30
   7  -2   0  256.97   18.10
   7  -2   0  266.47   16.20
   7  -2   0  252.87   15.90
   7  -2   0  227.58   16.30
   7  -2   0  243.88   16.50
   7  -2   0  248.78   11.50
   7  -2   0  225.08   12.00
   7  -2   0  271.97   15.10
   7  -2   0  230.78   16.40
   7  -2   0  239.18   15.10
  -7   2   0  232.78   12.00
  -7   2   0  234.28    8.10
  -7   2   0  253.37   18.00
  -7   2   0  227.68   10.70
  -7   2   0  232.58   13.80
  -7   2   0  217.18    9.90
  -7   2   0  230.58   15.50
  -7   2   0  224.68    7.80
  -7   2   0  236.18   15.10
  -7   2   0  243.98   11.60
  -7   2   0  226.58   12.20
  -7   2   0  234.98   16.00
   6  -2   0 1648.34   44.70
   6  -2   0 1459.25   39.30
   6  -2   0 1564.14   37.40
   6  -2   0 1563.14   44.60
   6  -2   0 1551.94   45.30
   6  -2   0 1551.24   32.90
   6  -2   0 1558.14   38.00
   6  -2   0 1660.23   48.40
   6  -2   0 1520.05   43.80
   6  -2   0 1596.14   37.00
   6  -2   0 1631.44   48.60
   6  -2   0 1607.14   44.80
   6  -2   0 1570.14   43.20
  -6   2   0 1568.74   32.80
  -6   2   0 1516.15   46.60
  -6   2   0 1595.44   44.30
  -6   2   0 1599.84   32.30
  -6   2   0 1598.54   37.30
  -6   2   0 1552.04   40.40
  -6   2   0 1572.54   34.10
  -6   2   0 1400.26   39.40
  -6   2   0 1589.64   36.70
  -6   2   0 1618.24   37.00
  -6   2   0 1624.04   43.20
  -6   2   0 1664.13   48.00
  -6   2   0 1553.94   38.10
  -6   2   0 1578.84   44.30
  -6   2   0 1532.85   46.50
  -6   2   0 1521.35   40.30
   5  -2   0  602.34   20.80
   5  -2   0  577.84   24.10
   5  -2   0  610.04   22.60
   5  -2   0  614.74   16.00
   5  -2   0  568.24   18.20
   5  -2   0  588.24   17.90
   5  -2   0  588.94   19.60
   5  -2   0  568.74   21.50
   5  -2   0  583.54   21.90
   5  -2   0  559.94   22.20
   5  -2   0  565.54   23.60
   5  -2   0  575.24   18.50
   5  -2   0  586.74   23.30
  -5   2   0  596.14   22.10
  -5   2   0  607.84   27.60
  -5   2   0  592.04   19.90
  -5   2   0  640.34   24.80
  -5   2   0  584.44   15.70
  -5   2   0  616.54   18.40
  -5   2   0  571.54   17.50
  -5   2   0  567.44   21.90
  -5   2   0  584.34   15.50
  -5   2   0  614.44   24.50
  -5   2   0  589.24   17.60
  -5   2   0  575.24   19.50
  -5   2   0  580.94   15.40
  -5   2   0  571.24   19.90
  -5   2   0  603.44   18.80
  -5   2   0  606.44   22.00
   4  -2   0  118.89    7.90
   4  -2   0  102.19    5.00
   4  -2   0   97.29    6.50
   4  -2   0  115.09    8.10
   4  -2   0  117.59    8.80
   4  -2   0  103.69    6.10
   4  -2   0  116.49    8.00
   4  -2   0  100.59    6.70
   4  -2   0  111.39    5.70
   4  -2   0  107.19    8.80
   4  -2   0  106.39    7.30
   4  -2   0  106.49    8.90
   4  -2   0   89.79    7.20
   4  -2   0  108.19    8.60
  -4   2   0   97.59    7.40
  -4   2   0   96.29    7.60
  -4   2   0   96.19    6.50
  -4   2   0   98.69    7.50
  -4   2   0   89.09    5.20
  -4   2   0  117.69    9.10
  -4   2   0   96.29    7.00
  -4   2   0  105.09    6.70
  -4   2   0  102.59    6.20
  -4   2   0  110.79    8.40
  -4   2   0  109.69    8.80
  -4   2   0  104.49    6.10
  -4   2   0   98.69    7.70
  -4   2   0  101.29    8.60
  -4   2   0  105.79    6.70
  -4   2   0  110.59    5.10
  -4   2   0  100.79    6.60
   3  -2   0 1338.97   33.60
   3  -2   0 1353.66   33.70
   3  -2   0 1298.17   30.40
   3  -2   0 1278.77   32.50
   3  -2   0 1338.77   31.00
   3  -2   0 1264.87   30.30
   3  -2   0 1317.97   27.50
   3  -2   0 1277.07   27.80
   3  -2   0 1322.77   30.80
   3  -2   0 1280.97   32.00
   3  -2   0 1278.97   29.20
   3  -2   0 1297.47   30.40
   3  -2   0 1310.87   28.80
   3  -2   0 1275.47   31.20
  -3   2   0 1291.47   30.80
  -3   2   0 1307.97   33.40
  -3   2   0 1319.37   28.80
  -3   2   0 1225.98   30.20
  -3   2   0 1340.57   31.00
  -3   2   0 1317.87   31.30
  -3   2   0 1312.07   29.50
  -3   2   0 1303.97   29.00
  -3   2   0 1274.77   31.90
  -3   2   0 1290.87   30.20
  -3   2   0 1304.27   29.20
  -3   2   0 1318.97   30.40
  -3   2   0 1309.57   27.20
  -3   2   0 1263.67   30.90
  -3   2   0 1307.07   32.40
  -3   2   0 1265.27   33.10
  -3   2   0 1304.17   33.30
  -3   2   0 1351.16   28.00
   2  -2   0   25.10    3.50
   2  -2   0   19.70    2.50
   2  -2   0   13.80    2.70
   2  -2   0   13.40    2.40
   2  -2   0   20.50    2.60
   2  -2   0   18.70    2.80
   2  -2   0   21.40    2.70
   2  -2   0   14.10    2.70
   2  -2   0   16.50    2.90
   2  -2   0   16.70    2.50
   2  -2   0   17.90    1.70
   2  -2   0   16.90    2.80
   2  -2   0   14.90    2.50
   2  -2   0   11.60    2.50
   2  -2   0   16.50    2.40
   2  -2   0   17.90    2.40
  -2   2   0   18.20    2.60
  -2   2   0   16.40    2.90
  -2   2   0   21.40    2.70
  -2   2   0   17.30    2.60
  -2   2   0   19.10    2.50
  -2   2   0   18.20    3.10
  -2   2   0   22.80    3.00
  -2   2   0   14.00    2.50
  -2   2   0   20.00    2.50
  -2   2   0   17.90    2.20
  -2   2   0   13.70    2.20
  -2   2   0   14.20    2.50
  -2   2   0   15.20    2.90
  -2   2   0   17.60    3.00
  -2   2   0   13.10    2.40
  -2   2   0   22.60    2.50
  -2   2   0   18.90    2.50
   1  -2   0 1216.28   24.40
   1  -2   0 1221.88   26.40
   1  -2   0 1264.07   25.60
   1  -2   0 1203.28   23.40
  -1   2   0 1180.68   24.00
  -1   2   0 1233.18   24.70
  -1   2   0 1256.07   25.70
  -1   2   0 1192.18   25.60
  -1   2   0 1209.88   29.30
  -1   2   0 1167.48   27.10
  -1   2   0 1206.48   23.50
  -1   2   0 1160.38   25.70
  -1   2   0 1184.98   26.80
  -1   2   0 1160.98   26.20
  -1   2   0 1189.38   24.40
  -1   2   0 1197.68   25.50
  -1   2   0 1144.29   25.10
  -1   2   0 1236.88   24.80
  -1   2   0 1297.37   23.70
   0  -2   0   82.69    3.30
   0  -2   0   90.39    4.20
   0  -2   0   90.39    4.90
   0  -2   0   90.89    4.50
   0  -2   0   85.99    3.70
   0  -2   0   84.39    4.60
   0   2   0   86.09    3.70
   0   2   0   86.99    4.10
   0   2   0   82.39    5.00
   0   2   0   86.89    4.90
   0   2   0   84.99    3.40
   0   2   0   85.59    4.60
   0   2   0   88.89    4.50
   0   2   0   93.89    4.80
   0   2   0   89.59    5.10
  -1  -2   0 1059.79   23.40
  -1  -2   0 1098.19   20.90
  -1  -2   0  930.41   19.70
  -1  -2   0 1071.69   23.20
  -1  -2   0 1101.69   22.60
  -1  -2   0 1002.30   23.70
  -1  -2   0 1054.49   23.30
  -1  -2   0 1042.20   20.60
  -1  -2   0 1086.69   25.30
  -1  -2   0 1086.39   24.70
  -1  -2   0 1075.89   23.40
  -1  -2   0 1094.39   24.00
  -1  -2   0 1068.69   25.50
  -1  -2   0 1070.19   21.50
   1   2   0 1069.49   25.40
   1   2   0 1047.20   21.40
   1   2   0 1063.89   23.90
   1   2   0 1065.69   23.40
   1   2   0 1113.09   29.90
   1   2   0 1076.09   23.40
   1   2   0 1018.90   24.90
   1   2   0 1073.89   20.80
   1   2   0 1077.19   22.50
   1   2   0 1048.70   24.90
  -2  -2   0   50.89    3.80
  -2  -2   0   50.59    5.10
  -2  -2   0   49.40    3.50
  -2  -2   0   49.60    3.70
  -2  -2   0   51.49    3.10
  -2  -2   0   55.59    3.70
  -2  -2   0   55.39    5.20
  -2  -2   0   48.00    4.50
  -2  -2   0   50.49    5.00
  -2  -2   0   47.40    4.60
  -2  -2   0   45.20    4.00
  -2  -2   0   47.80    4.20
  -2  -2   0   52.29    3.80
  -2  -2   0   57.39    4.70
  -2  -2   0   43.60    3.60
   2   2   0   49.00    3.70
   2   2   0   52.89    4.30
   2   2   0   47.70    5.00
   2   2   0   47.10    4.50
   2   2   0   50.69    3.80
   2   2   0   52.79    4.50
   2   2   0   51.09    3.90
   2   2   0   56.79    3.80
   2   2   0   53.69    3.70
   2   2   0   50.99    5.00
   2   2   0   44.00    3.10
   2   2   0   55.09    4.60
   2   2   0   48.90    5.00
   2   2   0   57.29    4.80
   2   2   0   47.40    3.70
  -3  -2   0  103.79    5.70
  -3  -2   0  115.39    8.70
  -3  -2   0  102.99    8.30
  -3  -2   0  104.29    6.50
  -3  -2   0  112.59    7.30
  -3  -2   0  104.49    7.30
  -3  -2   0  100.19    6.30
  -3  -2   0  103.19    5.20
  -3  -2   0  100.09    7.60
  -3  -2   0   90.19    5.00
  -3  -2   0  116.89    6.80
  -3  -2   0   97.29    7.00
  -3  -2   0   97.79    7.30
  -3  -2   0  105.79    7.50
   3   2   0  110.69    5.20
   3   2   0   99.39    5.00
   3   2   0  109.89    5.40
   3   2   0  110.19    7.20
   3   2   0  107.09    7.20
   3   2   0  117.09    6.80
   3   2   0  107.69    8.40
   3   2   0  107.69    6.60
   3   2   0  109.89    6.70
   3   2   0  111.99    8.30
   3   2   0   99.89    7.20
   3   2   0  107.49    5.50
   3   2   0  110.59    7.50
   3   2   0  116.69    8.60
  -4  -2   0 1127.29   34.20
  -4  -2   0 1134.89   32.10
  -4  -2   0 1130.69   26.80
  -4  -2   0 1162.18   25.00
  -4  -2   0 1187.78   35.80
  -4  -2   0 1134.19   35.00
  -4  -2   0 1128.29   33.40
  -4  -2   0 1165.48   30.60
  -4  -2   0 1123.59   26.90
  -4  -2   0 1182.98   30.40
  -4  -2   0 1178.98   32.60
  -4  -2   0 1131.29   30.90
  -4  -2   0 1189.88   33.20
   4   2   0 1201.18   33.30
   4   2   0 1186.38   25.10
   4   2   0 1160.78   24.30
   4   2   0 1172.78   35.20
   4   2   0 1160.78   32.00
   4   2   0 1173.88   32.80
   4   2   0 1180.78   36.10
   4   2   0 1157.78   24.90
   4   2   0 1179.98   33.90
   4   2   0 1208.58   31.00
   4   2   0 1160.88   30.90
   4   2   0 1165.28   27.30
   4   2   0 1167.48   30.50
   4   2   0 1172.98   31.10
  -5  -2   0   10.90    3.50
  -5  -2   0   16.40    4.40
  -5  -2   0   12.30    4.60
  -5  -2   0   14.10    3.00
  -5  -2   0   17.20    2.40
  -5  -2   0   11.60    3.60
  -5  -2   0   12.60    4.70
  -5  -2   0   20.00    4.60
  -5  -2   0   11.30    3.80
  -5  -2   0   16.50    5.20
  -5  -2   0   21.20    4.10
   5   2   0   15.10    2.10
   5   2   0   13.20    3.90
   5   2   0   14.80    2.10
   5   2   0   18.50    2.30
   5   2   0   21.60    4.30
   5   2   0   21.70    5.10
   5   2   0   10.70    4.00
   5   2   0   16.50    4.70
   5   2   0   25.70    6.10
   5   2   0   17.10    3.30
   5   2   0   16.80    3.50
   5   2   0   11.30    4.20
  -6  -2   0  421.26   10.90
  -6  -2   0  430.76   22.70
  -6  -2   0  407.26   21.30
  -6  -2   0  418.06   15.10
  -6  -2   0  411.46   17.90
  -6  -2   0  408.66   20.70
  -6  -2   0  405.66   18.70
  -6  -2   0  419.96   15.60
  -6  -2   0  399.46   22.70
  -6  -2   0  395.36   19.60
   6   2   0  368.36   21.00
   6   2   0  405.76   17.70
   6   2   0  397.96   20.60
   6   2   0  421.36   18.90
   6   2   0  409.16   18.90
   6   2   0  441.56   21.40
   6   2   0  399.56   15.50
   6   2   0  403.16   20.40
   6   2   0  375.66   22.30
  -7  -2   0 1467.75   41.10
  -7  -2   0 1496.25   43.00
  -7  -2   0 1486.65   36.70
  -7  -2   0 1444.56   44.60
  -7  -2   0 1443.66   48.90
  -7  -2   0 1428.06   46.30
  -7  -2   0 1457.35   37.40
   7   2   0 1428.56   37.60
   7   2   0 1399.56   49.90
   7   2   0 1496.15   46.80
   7   2   0 1519.45   42.40
   7   2   0 1443.06   42.90
   7   2   0 1524.45   47.80
   7   2   0 1538.65   46.90
   7   2   0 1430.66   43.00
   7   2   0 1473.85   41.10
  -8  -2   0 1713.13   41.80
  -8  -2   0 1646.54   50.69
  -8  -2   0 1660.93   42.70
  -8  -2   0 1710.33   46.60
  -8  -2   0 1638.64   57.09
  -8  -2   0 1731.53   49.70
   8   2   0 1727.83   48.40
   8   2   0 1631.04   53.49
   8   2   0 1586.34   42.70
   8   2   0 1666.03   49.50
   8   2   0 1657.23   46.00
   8   2   0 1682.93   53.29
   8   2   0 1634.04   57.59
   8   2   0 1657.93   52.29
  -9  -2   0   11.20    4.20
  -9  -2   0   17.00    8.20
  -9  -2   0   17.10    5.50
  -9  -2   0    8.50    5.10
  -9  -2   0   10.30    5.80
  -9  -2   0   22.40    5.20
   9   2   0   11.70    7.20
   9   2   0   22.00    8.30
   9   2   0   12.50    4.40
   9   2   0   13.70    5.40
   9   2   0   18.00    6.10
   9   2   0   21.50    7.20
 -10  -2   0  206.78   17.60
 -10  -2   0  179.58   19.10
 -10  -2   0  190.28   12.80
  10   2   0  189.38   17.10
  10   2   0  190.28   19.50
  10   2   0  195.88   21.70
  10   2   0  211.58   24.80
  10   2   0  199.48   21.30
  10   2   0  180.18   18.30
 -11  -2   0   83.19   10.10
 -11  -2   0   81.69   14.40
 -11  -2   0   82.59    9.70
 -11  -2   0   59.89   11.80
 -11  -2   0   67.29   12.70
 -11  -2   0   62.79   13.20
  11   2   0   71.69   11.70
  11   2   0   62.79   12.50
  11   2   0   56.89   13.50
  11   2   0   88.49   14.20
  11   2   0   88.39   13.30
  11   2   0   77.59   14.40
 -12  -2   0   61.19   13.10
 -12  -2   0   58.89   10.30
 -12  -2   0   36.50   11.10
 -12  -2   0   48.00   10.80
 -12  -2   0   75.89   13.50
 -12  -2   0   56.09   13.50
  12   2   0   36.90   12.70
  12   2   0   83.29   14.40
  12   2   0   45.80   11.80
  12   2   0   68.39   14.40
  12   2   0   53.39   13.90
  12   2   0   54.89   14.90
 -13  -2   0   41.80   14.80
 -13  -2   0   64.19   11.40
 -13  -2   0   83.09   11.60
 -13  -2   0   40.90   12.40
 -13  -2   0   53.79   13.10
 -13  -2   0   63.19   16.20
  13   2   0   93.49   17.90
  13   2   0   41.10   12.40
  13   2   0   75.49   19.30
  13   2   0   69.69   16.10
 -14  -2   0   40.60   14.60
 -14  -2   0   29.80    9.70
 -14  -2   0   25.50   13.40
 -14  -2   0   20.20    9.80
 -14  -2   0   21.20   12.30
  14   2   0   25.40   11.90
  14   2   0   25.70   25.30
  14   2   0   28.50   11.50
  14   2   0   32.60   10.20
 -15  -2   0    2.60    9.30
 -15  -2   0    2.80    8.50
 -15  -2   0  -16.30    9.90
 -15  -2   0    3.50    9.30
 -15  -2   0    7.30    7.00
 -15  -2   0   -5.00   10.00
  15   2   0    7.60    8.70
  15   2   0    8.00    9.80
  15   2   0    6.60    8.10
  15   2   0   -4.50    7.30
 -16  -2   0    8.70   11.40
 -16  -2   0   -3.80    6.40
 -16  -2   0  -20.40   13.00
 -16  -2   0   -9.50    8.30
 -16  -2   0    9.00   13.40
  16   2   0  -19.30   10.10
  16   2   0    6.20   12.60
  16   2   0  -13.60    8.70
  16   2   0    0.20   10.00
  16  -3   0  191.48   31.00
  16  -3   0  189.68   24.60
  16  -3   0  153.78   25.40
  16  -3   0  162.08   26.50
 -16   3   0  230.38   22.20
 -16   3   0  182.98   23.30
 -16   3   0  186.58   23.70
 -16   3   0  161.48   25.00
  15  -3   0   40.50   13.90
  15  -3   0   34.50   13.50
  15  -3   0   10.00   11.40
  15  -3   0   64.69   17.90
 -15   3   0   40.50   13.90
 -15   3   0   36.90   14.60
 -15   3   0   42.90   13.70
 -15   3   0   25.50   11.90
  14  -3   0   12.30    8.70
  14  -3   0    5.20    7.40
  14  -3   0   16.90   10.30
  14  -3   0    1.10    8.30
 -14   3   0   -8.40    7.40
 -14   3   0   10.90    6.40
 -14   3   0  -10.20    7.90
 -14   3   0   -4.00    6.90
 -14   3   0   -3.10    6.50
 -14   3   0  -12.20   10.00
  13  -3   0  303.97   25.30
  13  -3   0  245.68   25.30
  13  -3   0  304.87   27.00
  13  -3   0  297.87   23.70
  13  -3   0  292.77   27.50
  13  -3   0  246.68   27.80
 -13   3   0  283.27   24.20
 -13   3   0  317.07   22.20
 -13   3   0  276.77   25.70
 -13   3   0  266.67   27.70
 -13   3   0  263.17   24.50
 -13   3   0  278.07   19.40
  12  -3   0  435.56   30.30
  12  -3   0  431.86   28.70
  12  -3   0  423.56   23.00
  12  -3   0  448.36   31.60
  12  -3   0  441.46   32.20
  12  -3   0  390.56   29.40
  12  -3   0  460.95   33.70
 -12   3   0  497.55   30.50
 -12   3   0  417.56   27.10
 -12   3   0  407.86   28.10
 -12   3   0  418.16   22.70
 -12   3   0  455.85   32.80
 -12   3   0  481.15   26.60
  11  -3   0  328.67   25.90
  11  -3   0  298.87   24.30
  11  -3   0  282.77   20.60
  11  -3   0  297.37   24.70
  11  -3   0  359.46   29.30
  11  -3   0  312.37   18.70
 -11   3   0  270.87   25.70
 -11   3   0  317.37   23.20
 -11   3   0  321.67   24.20
 -11   3   0  332.07   21.40
 -11   3   0  304.17   14.80
 -11   3   0  319.07   18.60
  10  -3   0  171.48   12.80
  10  -3   0  170.68   19.70
  10  -3   0  156.08   16.80
  10  -3   0  147.39   15.40
  10  -3   0  195.78   16.20
  10  -3   0  217.08   20.30
 -10   3   0  173.88   15.10
 -10   3   0  180.58   16.60
 -10   3   0  176.38   10.70
 -10   3   0  180.28   19.10
 -10   3   0  219.88   17.80
 -10   3   0  197.88   17.50
 -10   3   0  197.38   13.30
   9  -3   0  173.08   15.40
   9  -3   0  157.08   11.50
   9  -3   0  149.88   13.40
   9  -3   0  144.69   14.40
   9  -3   0  165.38   10.50
   9  -3   0  166.28   16.30
   9  -3   0  148.69   15.80
   9  -3   0  130.79   15.60
  -9   3   0  159.98   11.00
  -9   3   0  158.58   17.00
  -9   3   0  153.38   11.40
  -9   3   0  147.59    9.20
  -9   3   0  147.19   12.40
  -9   3   0  150.08   15.10
  -9   3   0  153.28   14.30
   8  -3   0   93.39    8.50
   8  -3   0   83.09   11.10
   8  -3   0   99.09   12.70
   8  -3   0  117.49   13.50
   8  -3   0   86.19   11.00
   8  -3   0  103.59    8.90
   8  -3   0   82.79    9.60
   8  -3   0   87.09   10.40
  -8   3   0  107.09    5.30
  -8   3   0   78.89    5.90
  -8   3   0   97.69   10.60
  -8   3   0   90.99    7.80
  -8   3   0   82.99    7.30
  -8   3   0  102.49    6.80
  -8   3   0   80.99    9.20
  -8   3   0  100.29    8.10
  -8   3   0   97.49   12.80
  -8   3   0   97.39   11.00
  -8   3   0   99.39    8.60
   7  -3   0  795.22   28.70
   7  -3   0  842.22   25.50
   7  -3   0  867.01   35.10
   7  -3   0  813.82   34.00
   7  -3   0  814.42   22.40
   7  -3   0  860.71   38.10
   7  -3   0  847.52   31.30
   7  -3   0  827.02   30.70
   7  -3   0  829.32   32.00
   7  -3   0  829.32   32.40
   7  -3   0  776.92   30.30
  -7   3   0  812.92   25.00
  -7   3   0  846.52   24.70
  -7   3   0  855.81   30.60
  -7   3   0  847.72   31.40
  -7   3   0  829.12   27.70
  -7   3   0  816.62   22.00
  -7   3   0  836.02   25.70
  -7   3   0  812.32   31.40
  -7   3   0  874.31   26.40
  -7   3   0  841.92   31.80
  -7   3   0  834.12   21.80
  -7   3   0  827.32   21.60
  -7   3   0  780.42   33.40
   6  -3   0 1061.49   30.80
   6  -3   0 1112.79   38.00
   6  -3   0 1083.49   34.10
   6  -3   0 1094.49   37.90
   6  -3   0 1156.38   33.70
   6  -3   0 1054.19   30.80
   6  -3   0 1063.69   35.70
   6  -3   0 1141.49   29.30
   6  -3   0 1120.79   27.50
   6  -3   0 1097.99   36.10
   6  -3   0 1081.09   34.00
  -6   3   0 1116.39   34.60
  -6   3   0 1047.90   37.30
  -6   3   0 1133.49   27.10
  -6   3   0 1200.98   42.30
  -6   3   0 1128.19   28.90
  -6   3   0 1126.09   34.30
  -6   3   0 1040.20   36.90
  -6   3   0 1121.09   30.30
  -6   3   0 1126.79   35.60
  -6   3   0 1130.89   25.80
  -6   3   0  997.00   36.40
  -6   3   0 1108.79   29.00
  -6   3   0 1153.78   27.60
  -6   3   0 1030.10   30.90
  -6   3   0 1107.09   31.30
  -6   3   0 1083.29   30.50
   5  -3   0  488.45   19.20
   5  -3   0  447.76   19.90
   5  -3   0  423.76   18.70
   5  -3   0  483.05   15.90
   5  -3   0  505.45   22.10
   5  -3   0  478.65   17.30
   5  -3   0  503.75   18.20
   5  -3   0  488.45   15.60
   5  -3   0  479.45   18.70
   5  -3   0  505.85   21.20
   5  -3   0  488.55   21.90
   5  -3   0  466.35   19.00
   5  -3   0  447.56   13.10
  -5   3   0  477.15   13.30
  -5   3   0  519.35   22.30
  -5   3   0  475.35   15.30
  -5   3   0  488.75   15.40
  -5   3   0  441.86   17.80
  -5   3   0  459.25   16.80
  -5   3   0  483.85   17.00
  -5   3   0  494.65   20.40
  -5   3   0  473.15   17.10
  -5   3   0  458.25   17.30
  -5   3   0  483.75   19.80
  -5   3   0  481.45   16.60
  -5   3   0  494.35   19.50
  -5   3   0  516.95   26.10
  -5   3   0  432.36   18.00
   4  -3   0 2689.53   55.39
   4  -3   0 2667.83   56.89
   4  -3   0 2679.33   53.59
   4  -3   0 2660.83   56.39
   4  -3   0 2695.43   57.99
   4  -3   0 2535.75   48.90
   4  -3   0 2588.54   52.99
   4  -3   0 2607.14   51.49
   4  -3   0 2705.23   56.19
   4  -3   0 2554.54   60.19
   4  -3   0 2516.15   56.09
   4  -3   0 2551.24   58.29
   4  -3   0 2608.04   60.29
   4  -3   0 2608.34   59.69
   4  -3   0 2608.14   56.39
  -4   3   0 2553.94   58.09
  -4   3   0 2592.74   55.99
  -4   3   0 2552.84   48.80
  -4   3   0 2549.84   56.29
  -4   3   0 2635.44   53.49
  -4   3   0 2706.83   60.99
  -4   3   0 2522.15   59.79
  -4   3   0 2632.94   56.89
  -4   3   0 2645.44   56.49
  -4   3   0 2643.34   60.49
  -4   3   0 2736.73   59.99
  -4   3   0 2639.44   52.99
  -4   3   0 2573.24   55.99
  -4   3   0 2591.14   54.69
  -4   3   0 2672.33   55.09
  -4   3   0 2452.55   56.09
  -4   3   0 2613.24   56.39
  -4   3   0 2686.63   53.99
  -4   3   0 2630.74   51.29
   3  -3   0  351.16   13.50
   3  -3   0  346.07   12.50
   3  -3   0  369.36   10.70
   3  -3   0  359.86   13.10
   3  -3   0  339.27   14.00
   3  -3   0  362.46   13.20
   3  -3   0  344.77   14.90
   3  -3   0  361.46   13.70
   3  -3   0  338.87   17.10
   3  -3   0  371.26   13.00
   3  -3   0  367.16   14.50
   3  -3   0  364.86    9.80
   3  -3   0  354.56   13.60
   3  -3   0  362.36   11.80
  -3   3   0  355.46   13.30
  -3   3   0  355.36   11.60
  -3   3   0  367.36   13.40
  -3   3   0  351.36   14.10
  -3   3   0  354.06   10.40
  -3   3   0  359.66   15.00
  -3   3   0  347.77   13.40
  -3   3   0  337.67   12.30
  -3   3   0  345.27   14.70
  -3   3   0  342.67   14.00
  -3   3   0  367.86   13.10
  -3   3   0  370.16   13.60
  -3   3   0  367.46   13.20
  -3   3   0  364.06   11.80
  -3   3   0  366.16   13.00
  -3   3   0  351.96   13.40
  -3   3   0  342.47   14.80
   2  -3   0  350.36   13.70
   2  -3   0  340.67   12.30
   2  -3   0  346.77   13.70
   2  -3   0  351.46   10.90
   2  -3   0  341.37   10.50
   2  -3   0  354.26    9.50
   2  -3   0  357.56   12.00
   2  -3   0  371.86   13.40
   2  -3   0  345.37   13.00
   2  -3   0  346.27   12.50
   2  -3   0  354.66   11.10
   2  -3   0  332.07   12.90
   2  -3   0  341.47   12.70
   2  -3   0  344.87   11.40
   2  -3   0  336.87   12.40
   2  -3   0  340.57   13.20
  -2   3   0  357.16   13.60
  -2   3   0  361.16   13.00
  -2   3   0  342.07   12.80
  -2   3   0  341.97   11.40
  -2   3   0  354.26   11.00
  -2   3   0  349.57   11.00
  -2   3   0  335.37   12.10
  -2   3   0  340.17   11.50
  -2   3   0  342.17   13.70
  -2   3   0  340.67   12.40
  -2   3   0  357.36   12.80
  -2   3   0  338.67   13.60
  -2   3   0  368.26   13.30
  -2   3   0  354.06   13.50
  -2   3   0  332.37   10.40
   1  -3   0   71.09    5.80
   1  -3   0   72.49    3.40
   1  -3   0   71.89    5.20
   1  -3   0   73.49    3.40
   1  -3   0   71.79    4.60
   1  -3   0   79.09    5.00
   1  -3   0   74.19    5.10
   1  -3   0   84.09    6.00
   1  -3   0   69.29    4.50
   1  -3   0   74.69    5.40
   1  -3   0   75.59    4.10
   1  -3   0   62.59    2.50
   1  -3   0   78.39    5.80
   1  -3   0   80.99    4.60
   1  -3   0   73.69    4.70
  -1   3   0   68.09    5.50
  -1   3   0   73.39    5.40
  -1   3   0   69.79    4.20
  -1   3   0   75.79    5.20
  -1   3   0   69.59    5.20
  -1   3   0   77.49    4.30
  -1   3   0   78.49    4.60
  -1   3   0   74.89    4.90
  -1   3   0   73.99    5.90
  -1   3   0   76.09    5.50
  -1   3   0   71.29    3.40
  -1   3   0   75.39    4.80
  -1   3   0   63.79    5.40
  -1   3   0   71.29    4.70
  -1   3   0   74.99    5.70
  -1   3   0   69.79    4.60
  -1   3   0   69.89    3.30
   0  -3   0 1037.60   23.70
   0  -3   0 1039.20   25.70
   0  -3   0 1047.30   25.20
   0  -3   0 1080.89   27.30
   0  -3   0 1022.80   23.40
   0  -3   0  985.90   21.10
   0  -3   0 1003.60   22.20
   0  -3   0 1039.60   25.00
   0  -3   0 1018.80   21.70
   0  -3   0 1055.19   26.50
   0  -3   0 1054.39   25.60
   0  -3   0 1035.60   24.30
   0  -3   0 1040.70   24.30
   0   3   0 1040.80   23.50
   0   3   0 1010.60   24.10
   0   3   0 1041.80   25.90
   0   3   0 1040.50   25.20
   0   3   0 1008.50   26.20
   0   3   0 1074.09   22.50
   0   3   0 1044.00   26.80
   0   3   0  994.00   24.10
   0   3   0 1090.09   25.00
   0   3   0 1012.00   25.60
   0   3   0 1027.80   21.30
   0   3   0  996.00   25.00
   0   3   0 1008.90   23.30
  -1  -3   0  529.05   11.50
  -1  -3   0  533.35   15.40
  -1  -3   0  519.85   12.80
  -1  -3   0  517.35   13.80
  -1  -3   0  521.05   16.60
  -1  -3   0  482.05   17.20
  -1  -3   0  514.65   15.10
  -1  -3   0  507.25   11.00
  -1  -3   0  509.45   16.60
  -1  -3   0  496.15   16.00
  -1  -3   0  513.45   13.50
  -1  -3   0  548.15   16.00
  -1  -3   0  518.05   11.30
  -1  -3   0  507.65   15.60
  -1  -3   0  533.55   17.20
   1   3   0  515.95   16.30
   1   3   0  527.75   16.80
   1   3   0  530.75   15.10
   1   3   0  523.05   13.70
   1   3   0  510.45   15.20
   1   3   0  533.65   16.90
   1   3   0  517.55   15.70
   1   3   0  517.35   16.70
   1   3   0  522.85   14.20
   1   3   0  516.55   15.50
   1   3   0  524.85   11.50
   1   3   0  504.15   17.30
  -2  -3   0   50.19    5.40
  -2  -3   0   40.40    3.70
  -2  -3   0   46.40    5.00
  -2  -3   0   53.89    4.80
  -2  -3   0   46.20    3.60
  -2  -3   0   44.20    4.60
  -2  -3   0   50.49    4.40
  -2  -3   0   51.09    5.50
  -2  -3   0   49.10    5.20
  -2  -3   0   53.89    4.20
  -2  -3   0   50.09    5.70
  -2  -3   0   46.80    4.60
  -2  -3   0   44.40    3.60
  -2  -3   0   43.50    3.20
  -2  -3   0   49.40    4.50
   2   3   0   47.10    4.80
   2   3   0   42.70    4.60
   2   3   0   44.40    4.20
   2   3   0   50.29    5.70
   2   3   0   46.50    4.30
   2   3   0   45.00    5.40
   2   3   0   39.50    4.40
   2   3   0   46.30    5.40
   2   3   0   44.20    3.90
   2   3   0   44.30    4.90
   2   3   0   47.70    3.70
   2   3   0   45.60    4.20
  -3  -3   0  557.74   20.50
  -3  -3   0  557.24   19.30
  -3  -3   0  564.84   19.80
  -3  -3   0  577.44   17.20
  -3  -3   0  578.94   19.00
  -3  -3   0  578.64   16.90
  -3  -3   0  588.44   17.10
  -3  -3   0  567.24   16.70
  -3  -3   0  540.35   17.00
  -3  -3   0  590.94   21.80
  -3  -3   0  568.04   16.40
  -3  -3   0  562.34   18.70
  -3  -3   0  558.94   21.40
  -3  -3   0  579.14   22.30
  -3  -3   0  570.14   15.00
   3   3   0  585.94   22.00
   3   3   0  597.94   17.00
   3   3   0  591.74   16.80
   3   3   0  581.84   20.40
   3   3   0  564.24   19.00
   3   3   0  577.24   19.80
   3   3   0  582.54   17.40
   3   3   0  580.04   19.60
   3   3   0  586.54   15.40
   3   3   0  575.74   19.00
   3   3   0  580.34   17.30
   3   3   0  575.94   21.80
   3   3   0  577.14   16.80
   3   3   0  537.75   23.80
  -4  -3   0   26.50    5.10
  -4  -3   0   30.40    5.30
  -4  -3   0   26.60    6.00
  -4  -3   0   19.90    3.20
  -4  -3   0   23.70    4.00
  -4  -3   0   31.90    4.50
  -4  -3   0   21.50    3.50
  -4  -3   0   20.10    4.70
  -4  -3   0   24.00    4.20
  -4  -3   0   19.20    4.60
  -4  -3   0   24.60    5.50
  -4  -3   0   23.10    4.30
   4   3   0   24.20    4.20
   4   3   0   25.80    3.40
   4   3   0   22.80    5.50
   4   3   0   27.00    3.70
   4   3   0   32.60    5.20
   4   3   0   28.30    3.20
   4   3   0   28.30    5.00
   4   3   0   21.50    4.60
   4   3   0   22.60    3.60
   4   3   0   24.10    4.70
   4   3   0   21.70    3.80
   4   3   0   27.30    5.60
   4   3   0   23.00    5.10
   4   3   0   22.30    3.90
  -5  -3   0 1421.76   33.50
  -5  -3   0 1377.46   38.80
  -5  -3   0 1430.16   40.30
  -5  -3   0 1244.08   36.60
  -5  -3   0 1377.06   41.40
  -5  -3   0 1312.87   37.00
  -5  -3   0 1452.05   45.00
  -5  -3   0 1417.16   31.40
  -5  -3   0 1331.17   42.60
  -5  -3   0 1399.56   40.30
  -5  -3   0 1414.66   32.80
   5   3   0 1412.16   33.20
   5   3   0 1356.26   41.30
   5   3   0 1403.66   31.20
   5   3   0 1341.77   42.90
   5   3   0 1422.06   31.20
   5   3   0 1390.96   30.10
   5   3   0 1390.26   39.90
   5   3   0 1407.66   40.20
   5   3   0 1364.46   43.70
   5   3   0 1364.76   36.80
   5   3   0 1428.66   38.50
   5   3   0 1350.46   38.00
  -6  -3   0  250.77   12.00
  -6  -3   0  239.38   13.90
  -6  -3   0  252.87    9.80
  -6  -3   0  255.57   15.90
  -6  -3   0  217.08   15.60
  -6  -3   0  249.18   16.30
  -6  -3   0  283.77   15.70
  -6  -3   0  262.17   12.30
  -6  -3   0  297.07   19.40
   6   3   0  249.88   16.10
   6   3   0  274.17   19.20
   6   3   0  263.57   12.50
   6   3   0  267.57   14.70
   6   3   0  263.97    9.20
   6   3   0  275.07   15.20
   6   3   0  233.48   14.20
   6   3   0  261.17   17.00
   6   3   0  236.68   15.90
   6   3   0  256.77    9.80
   6   3   0  275.97   14.90
  -7  -3   0   21.80    6.90
  -7  -3   0   35.70    3.40
  -7  -3   0   22.30    5.60
  -7  -3   0   29.00    6.20
  -7  -3   0   30.00    6.50
  -7  -3   0   40.60    6.30
  -7  -3   0   38.30    5.90
   7   3   0   28.80    7.30
   7   3   0   38.80    8.90
   7   3   0   36.90    6.30
   7   3   0   30.10    7.40
   7   3   0   35.80    4.40
   7   3   0   37.00    7.40
   7   3   0   28.80    5.60
   7   3   0   44.10    7.30
   7   3   0   33.50    6.60
  -8  -3   0  224.58   16.00
  -8  -3   0  236.78   19.70
  -8  -3   0  209.48   12.80
  -8  -3   0  192.98   14.30
  -8  -3   0  202.88   12.10
  -8  -3   0  190.78   16.00
   8   3   0  171.08   16.00
   8   3   0  227.48   20.20
   8   3   0  200.98   15.30
   8   3   0  189.68   12.00
   8   3   0  171.58   15.70
   8   3   0  216.88   17.40
   8   3   0  218.98   15.60
   8   3   0  208.48   15.60
  -9  -3   0 1533.25   42.50
  -9  -3   0 1510.95   46.50
  -9  -3   0 1520.55   56.99
  -9  -3   0 1514.95   51.59
  -9  -3   0 1553.74   49.40
  -9  -3   0 1588.74   42.20
   9   3   0 1545.75   54.19
   9   3   0 1632.24   54.29
   9   3   0 1519.75   49.20
   9   3   0 1637.74   60.29
   9   3   0 1522.35   53.29
   9   3   0 1578.24   48.50
 -10  -3   0  279.07   15.90
 -10  -3   0  246.28   22.80
 -10  -3   0  245.58   19.20
 -10  -3   0  278.97   21.20
 -10  -3   0  263.37   16.40
  10   3   0  242.28   19.00
  10   3   0  273.87   22.40
  10   3   0  267.37   21.70
  10   3   0  270.67   25.10
  10   3   0  291.07   22.90
  10   3   0  252.87   19.20
 -11  -3   0   90.29   14.50
 -11  -3   0  112.29   11.20
 -11  -3   0  137.39   15.90
 -11  -3   0  102.49   15.30
 -11  -3   0   94.29   10.80
  11   3   0   81.19   15.00
  11   3   0   78.29   14.10
  11   3   0   74.69   15.10
  11   3   0  108.19   14.30
  11   3   0   81.59   16.50
  11   3   0  106.59   12.80
 -12  -3   0   72.29   14.10
 -12  -3   0   68.89   15.60
 -12  -3   0   90.49   11.20
 -12  -3   0   84.89   13.20
 -12  -3   0   88.39   10.70
 -12  -3   0   83.59   17.40
  12   3   0   81.99   16.70
  12   3   0   72.49   13.90
  12   3   0  103.99   20.70
  12   3   0  117.69   17.20
  12   3   0   89.39   16.20
 -13  -3   0   72.39   18.00
 -13  -3   0   90.99   12.50
 -13  -3   0  112.09   19.30
 -13  -3   0  114.79   13.30
 -13  -3   0   61.69   14.30
 -13  -3   0   91.19   16.90
  13   3   0   89.29   20.60
  13   3   0   94.09   17.70
  13   3   0   85.19   15.00
  13   3   0   92.89   17.10
 -14  -3   0  280.17   29.80
 -14  -3   0  277.47   26.80
 -14  -3   0  272.27   19.10
 -14  -3   0  245.08   19.60
 -14  -3   0  222.18   27.60
  14   3   0  301.27   28.80
  14   3   0  275.97   25.60
  14   3   0  282.47   27.90
  14   3   0  262.97   29.40
 -15  -3   0   70.99   16.30
 -15  -3   0   77.89   17.90
 -15  -3   0   72.99   17.60
 -15  -3   0   50.29   13.20
 -15  -3   0   77.29   14.60
 -15  -3   0   47.40   19.70
  15   3   0   67.09   15.80
  15   3   0   85.39   17.90
  15   3   0   74.19   19.20
  15   3   0   64.59   17.10
  16  -4   0   29.40   16.20
  16  -4   0   38.00   18.10
  16  -4   0   16.20   11.40
  16  -4   0   42.50   13.40
 -16   4   0   20.40   12.90
 -16   4   0   41.40   12.20
 -16   4   0   32.60   12.60
 -16   4   0   40.00   14.60
  15  -4   0   14.90   12.30
  15  -4   0    4.40    9.40
  15  -4   0    8.20   11.10
  15  -4   0   11.20   10.50
 -15   4   0    5.00    9.30
 -15   4   0    7.60   10.10
  14  -4   0   14.30    7.30
  14  -4   0    1.60    8.70
  14  -4   0  -16.70    8.50
  14  -4   0   10.40    9.80
 -14   4   0   -3.70    7.10
 -14   4   0   -4.00    8.10
 -14   4   0    1.70    7.50
 -14   4   0   12.20    7.20
 -14   4   0   11.30    7.20
  13  -4   0   39.20   14.60
  13  -4   0   53.49   14.80
  13  -4   0   34.60   12.20
  13  -4   0   46.70   10.70
  13  -4   0   36.80   12.70
  13  -4   0   53.79   11.70
 -13   4   0   43.90    9.70
 -13   4   0   50.59    8.60
 -13   4   0   48.30   13.30
 -13   4   0   33.40   12.80
 -13   4   0   49.70   11.60
 -13   4   0   52.09   12.50
  12  -4   0   57.89   10.50
  12  -4   0   60.99   14.50
  12  -4   0   58.29   10.90
  12  -4   0   74.19   13.70
  12  -4   0   81.59   15.70
  12  -4   0   43.60   12.70
  12  -4   0   52.19   13.60
 -12   4   0   51.99   12.30
 -12   4   0   59.29   13.10
 -12   4   0   53.79   14.30
 -12   4   0   70.59   13.50
 -12   4   0   83.59   12.00
 -12   4   0   70.59   12.00
  11  -4   0   91.99   15.50
  11  -4   0   94.79   18.40
  11  -4   0   65.39   13.40
  11  -4   0  100.79   16.60
  11  -4   0   79.19   11.60
  11  -4   0   49.60   12.50
  11  -4   0   81.09   11.20
 -11   4   0   77.49   13.40
 -11   4   0   61.49   12.20
 -11   4   0   42.20   12.50
 -11   4   0   74.89   14.60
 -11   4   0   70.39   10.40
 -11   4   0   64.99   11.10
  10  -4   0    8.20    5.50
  10  -4   0    5.40    6.30
  10  -4   0    3.70    3.30
  10  -4   0    9.70    5.20
  10  -4   0    1.00    5.80
  10  -4   0    3.10    5.20
  10  -4   0    1.50    5.30
 -10   4   0    6.20    4.40
 -10   4   0    5.20    3.10
 -10   4   0    3.20    5.60
 -10   4   0   -1.70    3.40
 -10   4   0    1.80    6.00
 -10   4   0    4.40    4.40
   9  -4   0  301.07   23.10
   9  -4   0  290.07   20.30
   9  -4   0  292.27   21.20
   9  -4   0  304.27   15.90
   9  -4   0  303.77   21.90
   9  -4   0  312.67   23.10
   9  -4   0  340.67   16.40
   9  -4   0  307.87   19.20
  -9   4   0  293.87   14.60
  -9   4   0  282.67   15.40
  -9   4   0  355.96   21.70
  -9   4   0  311.27   20.40
  -9   4   0  323.27   18.60
  -9   4   0  310.97   20.30
  -9   4   0  282.07   22.30
   8  -4   0  428.36   22.50
   8  -4   0  475.95   28.30
   8  -4   0  458.75   25.30
   8  -4   0  493.95   23.30
   8  -4   0  481.35   17.10
   8  -4   0  471.25   27.00
   8  -4   0  490.75   26.10
   8  -4   0  470.25   24.00
   8  -4   0  452.25   18.70
  -8   4   0  487.95   28.40
  -8   4   0  460.25   19.10
  -8   4   0  467.95   23.60
  -8   4   0  441.36   22.60
  -8   4   0  450.55   16.70
  -8   4   0  453.65   23.50
  -8   4   0  471.95   15.70
  -8   4   0  497.05   24.30
  -8   4   0  472.95   19.60
  -8   4   0  442.76   18.90
  -8   4   0  469.75   16.90
  -8   4   0  484.75   19.10
  -8   4   0  458.25   20.80
   7  -4   0   20.30    4.20
   7  -4   0   14.40    4.70
   7  -4   0   19.80    5.60
   7  -4   0    4.90    4.70
   7  -4   0   13.40    4.20
   7  -4   0   11.80    5.40
   7  -4   0   22.50    6.20
   7  -4   0   20.40    6.40
   7  -4   0   30.90    7.30
   7  -4   0   25.40    6.00
   7  -4   0   20.90    5.10
  -7   4   0    4.70    4.50
  -7   4   0   19.80    3.50
  -7   4   0   15.90    3.00
  -7   4   0   21.70    5.60
  -7   4   0   14.40    4.20
  -7   4   0   13.20    3.50
  -7   4   0   10.50    3.50
  -7   4   0   20.80    3.70
  -7   4   0   13.90    3.50
  -7   4   0   23.20    5.40
  -7   4   0    8.00    4.50
  -7   4   0   11.90    4.30
  -7   4   0   13.00    4.40
  -7   4   0   10.00    3.30
   6  -4   0 1929.31   52.79
   6  -4   0 1865.91   51.69
   6  -4   0 1862.01   45.00
   6  -4   0 1862.11   38.90
   6  -4   0 1795.82   53.19
   6  -4   0 1867.01   42.80
   6  -4   0 1960.70   54.59
   6  -4   0 1837.42   49.80
   6  -4   0 1931.51   48.30
   6  -4   0 1865.81   48.40
   6  -4   0 1872.91   48.60
   6  -4   0 1922.41   43.70
   6  -4   0 1888.71   49.20
  -6   4   0 1913.01   45.10
  -6   4   0 1959.20   49.40
  -6   4   0 2013.40   53.09
  -6   4   0 1771.72   52.59
  -6   4   0 1872.61   45.30
  -6   4   0 1908.31   47.90
  -6   4   0 1855.81   53.69
  -6   4   0 1859.91   45.50
  -6   4   0 1974.60   42.90
  -6   4   0 1915.11   43.40
  -6   4   0 1631.84   51.39
  -6   4   0 1885.91   48.70
  -6   4   0 1894.01   49.60
  -6   4   0 1870.31   44.90
  -6   4   0 1930.61   49.90
  -6   4   0 1857.81   38.80
   5  -4   0 3438.56   78.09
   5  -4   0 3629.34   75.39
   5  -4   0 3596.54   76.79
   5  -4   0 3544.15   71.89
   5  -4   0 3569.34   80.89
   5  -4   0 3580.44   75.79
   5  -4   0 3601.24   66.29
   5  -4   0 3586.54   79.99
   5  -4   0 3503.85   80.89
   5  -4   0 3587.54   76.99
   5  -4   0 3454.05   80.59
   5  -4   0 3600.94   74.39
   5  -4   0 3551.44   69.29
  -5   4   0 3595.04   71.69
  -5   4   0 3535.15   69.09
  -5   4   0 3463.05   74.99
  -5   4   0 3411.56   71.19
  -5   4   0 3564.94   80.79
  -5   4   0 3787.12   76.89
  -5   4   0 3521.75   80.79
  -5   4   0 3596.74   76.09
  -5   4   0 3239.08   74.09
  -5   4   0 3575.24   80.79
  -5   4   0 3540.25   65.99
  -5   4   0 3510.15   79.39
  -5   4   0 3526.65   76.19
  -5   4   0 3662.13   74.49
  -5   4   0 3649.63   76.69
  -5   4   0 3538.85   74.89
  -5   4   0 3542.25   73.39
   4  -4   0  950.80   30.20
   4  -4   0  920.01   29.90
   4  -4   0  918.41   26.30
   4  -4   0  929.81   29.90
   4  -4   0  904.81   27.30
   4  -4   0  852.71   26.70
   4  -4   0  872.71   20.50
   4  -4   0  898.81   27.10
   4  -4   0  898.71   28.40
   4  -4   0  926.61   22.30
   4  -4   0  922.51   25.90
   4  -4   0  903.51   23.90
   4  -4   0  930.61   26.00
   4  -4   0  914.51   28.40
  -4   4   0  903.21   28.20
  -4   4   0  927.51   27.10
  -4   4   0  926.21   29.90
  -4   4   0  933.81   26.20
  -4   4   0  917.01   26.40
  -4   4   0  945.81   26.10
  -4   4   0  913.61   28.40
  -4   4   0  935.11   29.70
  -4   4   0  889.01   29.10
  -4   4   0  917.81   26.50
  -4   4   0  890.31   27.00
  -4   4   0  904.21   24.00
  -4   4   0  921.21   25.80
  -4   4   0  906.81   26.10
  -4   4   0  957.50   22.30
  -4   4   0  881.21   23.50
  -4   4   0  883.61   29.10
   3  -4   0  159.48    9.50
   3  -4   0  149.29    9.50
   3  -4   0  143.39    8.80
   3  -4   0  140.39    8.80
   3  -4   0  122.89    9.20
   3  -4   0  131.29    9.10
   3  -4   0  150.08    8.90
   3  -4   0  143.29    9.30
   3  -4   0  156.38    8.20
   3  -4   0  136.29    7.10
   3  -4   0  148.59    8.20
   3  -4   0  160.88   10.00
   3  -4   0  146.69    6.20
   3  -4   0  145.59    6.20
   3  -4   0  145.69    9.90
   3  -4   0  122.19    7.30
  -3   4   0  142.09    9.30
  -3   4   0  141.09    9.60
  -3   4   0  141.89    8.00
  -3   4   0  148.39    9.90
  -3   4   0  136.19    9.40
  -3   4   0  146.19    9.20
  -3   4   0  138.59    8.90
  -3   4   0  147.79    8.10
  -3   4   0  130.69    8.40
  -3   4   0  128.49    9.00
  -3   4   0  135.99    7.10
  -3   4   0  130.39    8.00
  -3   4   0  149.99    7.90
  -3   4   0  152.08    8.20
  -3   4   0  137.59    8.50
  -3   4   0  147.89    8.90
  -3   4   0  145.09    8.50
  -3   4   0  132.69    9.30
   2  -4   0    4.90    2.20
   2  -4   0    1.20    1.70
   2  -4   0    1.40    1.40
   2  -4   0    2.20    1.80
   2  -4   0    1.00    1.30
   2  -4   0    2.20    1.30
   2  -4   0    1.80    1.40
   2  -4   0   -0.20    1.50
   2  -4   0    0.90    2.20
   2  -4   0    2.00    1.50
   2  -4   0    2.80    1.60
   2  -4   0    5.20    2.20
   2  -4   0    1.80    1.60
   2  -4   0    1.30    1.90
   2  -4   0    2.30    1.40
   2  -4   0    2.50    1.70
   2  -4   0    3.40    1.70
  -2   4   0    3.90    1.90
  -2   4   0    0.90    1.60
  -2   4   0    1.10    1.70
  -2   4   0    2.00    1.90
  -2   4   0    1.10    1.10
  -2   4   0    0.90    1.50
  -2   4   0    1.70    1.50
  -2   4   0    1.40    1.60
  -2   4   0    0.60    1.50
  -2   4   0    4.60    2.10
  -2   4   0    1.60    1.60
  -2   4   0    1.70    1.60
  -2   4   0    0.90    1.50
  -2   4   0    4.10    2.00
  -2   4   0    3.00    1.80
  -2   4   0    2.10    1.20
  -2   4   0    3.30    2.20
   1  -4   0  725.63   19.90
   1  -4   0  742.83   21.00
   1  -4   0  683.23   14.10
   1  -4   0  737.03   19.60
   1  -4   0  742.73   20.60
   1  -4   0  756.12   21.80
   1  -4   0  719.63   17.90
   1  -4   0  758.82   23.90
   1  -4   0  717.23   19.20
   1  -4   0  738.13   22.80
   1  -4   0  743.23   22.20
   1  -4   0  756.32   17.80
   1  -4   0  711.63   22.90
  -1   4   0  741.63   15.70
  -1   4   0  754.82   23.80
  -1   4   0  749.82   19.50
  -1   4   0  735.83   21.90
  -1   4   0  742.13   21.10
  -1   4   0  730.53   20.40
  -1   4   0  734.33   15.50
  -1   4   0  759.62   21.90
  -1   4   0  728.13   19.60
  -1   4   0  740.33   18.30
  -1   4   0  755.52   20.20
  -1   4   0  709.93   22.30
  -1   4   0  750.02   23.10
  -1   4   0  720.43   22.80
  -1   4   0  767.02   21.30
   0  -4   0 1218.78   30.10
   0  -4   0 1183.18   28.80
   0  -4   0 1155.08   30.00
   0  -4   0 1180.78   28.80
   0  -4   0 1183.48   26.30
   0  -4   0 1208.98   28.40
   0  -4   0 1172.98   25.60
   0  -4   0 1167.78   32.10
   0  -4   0 1172.98   29.90
   0  -4   0 1176.58   30.60
   0  -4   0 1179.48   27.70
   0  -4   0 1145.49   24.70
   0  -4   0 1154.58   31.50
   0   4   0 1143.39   31.60
   0   4   0 1180.58   30.00
   0   4   0 1162.28   28.80
   0   4   0 1202.78   29.00
   0   4   0 1182.68   27.80
   0   4   0 1210.68   27.90
   0   4   0 1186.48   31.60
   0   4   0 1181.18   29.30
   0   4   0 1182.18   30.20
   0   4   0 1196.98   26.40
   0   4   0 1159.28   25.20
   0   4   0 1114.79   30.30
   0   4   0 1211.38   31.00
  -1  -4   0 5085.19   96.59
  -1  -4   0 5149.38   98.99
  -1  -4   0 5126.99   96.09
  -1  -4   0 5115.29   98.99
  -1  -4   0 5023.50   99.09
  -1  -4   0 5068.29   91.29
  -1  -4   0 5103.69   88.09
  -1  -4   0 5144.19   93.09
  -1  -4   0 5052.49   97.49
  -1  -4   0 5158.28   88.19
  -1  -4   0 5179.28   95.59
  -1  -4   0 5155.98   98.89
   1   4   0 5107.79   92.59
   1   4   0 5134.19   96.39
   1   4   0 5189.08   99.09
   1   4   0 5072.79   98.59
   1   4   0 5082.19   96.29
   1   4   0 5148.39   99.19
   1   4   0 5168.58   91.19
   1   4   0 5085.79  100.79
   1   4   0 5131.89   95.29
   1   4   0 5048.40  103.59
   1   4   0 5101.29   97.39
  -2  -4   0   14.30    2.10
  -2  -4   0    9.00    2.90
  -2  -4   0   11.60    2.40
  -2  -4   0   17.50    4.10
  -2  -4   0   11.10    2.10
  -2  -4   0    4.40    3.00
  -2  -4   0   15.40    3.20
  -2  -4   0   11.60    3.10
  -2  -4   0   10.10    2.20
  -2  -4   0   11.00    3.30
  -2  -4   0   16.40    3.60
  -2  -4   0   14.50    3.00
  -2  -4   0   11.60    3.50
   2   4   0   14.30    3.70
   2   4   0   12.10    2.90
   2   4   0    8.80    2.70
   2   4   0   21.00    4.10
   2   4   0   13.10    3.80
   2   4   0   10.40    2.30
   2   4   0   13.50    2.20
   2   4   0   12.70    3.30
   2   4   0   11.50    2.50
   2   4   0   12.70    3.40
   2   4   0   13.90    3.60
   2   4   0    8.90    2.60
  -3  -4   0  104.79    9.00
  -3  -4   0  103.59    8.90
  -3  -4   0  109.39    7.60
  -3  -4   0  103.79    6.40
  -3  -4   0   96.09    9.00
  -3  -4   0   90.59    8.00
  -3  -4   0   97.69    9.20
  -3  -4   0   86.79    7.00
  -3  -4   0  100.69    7.60
  -3  -4   0   93.49    6.30
  -3  -4   0   88.39    6.40
  -3  -4   0  110.09    7.60
  -3  -4   0  106.39    5.60
  -3  -4   0  103.39    8.00
  -3  -4   0  101.99    6.90
   3   4   0   93.69    9.20
   3   4   0   96.19    7.10
   3   4   0   93.79    8.40
   3   4   0  108.89    7.70
   3   4   0  109.09    9.50
   3   4   0   94.69    7.20
   3   4   0   97.69    8.90
   3   4   0   95.09    6.50
   3   4   0  107.69    9.20
   3   4   0  105.79    8.10
   3   4   0  100.59    6.40
   3   4   0  101.19    8.00
   3   4   0   98.29    7.10
  -4  -4   0  770.22   21.90
  -4  -4   0  737.13   22.50
  -4  -4   0  734.93   26.30
  -4  -4   0  757.52   19.90
  -4  -4   0  730.93   22.10
  -4  -4   0  766.72   25.50
  -4  -4   0  778.32   22.20
  -4  -4   0  724.73   26.70
  -4  -4   0  712.53   27.90
  -4  -4   0  737.63   21.90
  -4  -4   0  751.82   29.10
  -4  -4   0  740.63   24.50
  -4  -4   0  772.12   27.40
   4   4   0  742.93   21.80
   4   4   0  734.13   26.50
   4   4   0  743.73   22.80
   4   4   0  755.12   28.30
   4   4   0  754.12   25.80
   4   4   0  765.42   29.30
   4   4   0  760.62   25.20
   4   4   0  788.82   26.00
   4   4   0  747.13   28.70
   4   4   0  765.72   22.90
   4   4   0  717.03   21.60
   4   4   0  751.42   21.80
  -5  -4   0  105.19    7.10
  -5  -4   0   91.99    8.30
  -5  -4   0   98.29    9.90
  -5  -4   0   79.19   11.20
  -5  -4   0  103.49    9.70
  -5  -4   0   96.09    9.00
  -5  -4   0   99.89    7.10
  -5  -4   0   96.19   10.90
  -5  -4   0   96.39    7.30
  -5  -4   0   94.59    9.00
   5   4   0   89.39    6.90
   5   4   0  104.69    9.70
   5   4   0   78.59   10.10
   5   4   0   99.79    9.40
   5   4   0   93.59    8.10
   5   4   0   86.49   10.20
   5   4   0   96.19    6.80
   5   4   0   97.89    9.80
   5   4   0  108.29    9.80
   5   4   0  109.19    6.90
   5   4   0   84.49    9.70
  -6  -4   0    8.80    3.30
  -6  -4   0    7.80    3.20
  -6  -4   0   11.30    4.50
  -6  -4   0   11.70    2.90
  -6  -4   0    9.60    4.70
  -6  -4   0    9.40    4.50
  -6  -4   0    0.70    4.70
  -6  -4   0    8.30    3.00
   6   4   0   10.30    2.70
   6   4   0    9.80    4.00
   6   4   0    6.40    5.20
   6   4   0    7.00    3.90
   6   4   0    9.00    4.30
   6   4   0    8.30    4.20
   6   4   0    4.00    3.80
   6   4   0    9.50    2.80
   6   4   0    2.90    3.10
  -7  -4   0  654.43   19.50
  -7  -4   0  644.64   29.00
  -7  -4   0  640.74   25.90
  -7  -4   0  675.33   28.30
  -7  -4   0  654.53   23.00
  -7  -4   0  691.93   22.70
  -7  -4   0  684.63   33.30
   7   4   0  642.14   27.20
   7   4   0  646.44   27.30
   7   4   0  671.23   29.50
   7   4   0  682.63   26.90
   7   4   0  647.14   17.60
   7   4   0  721.63   30.60
   7   4   0  588.74   29.10
   7   4   0  668.13   18.00
   7   4   0  711.03   34.50
  -8  -4   0  972.20   34.80
  -8  -4   0  952.60   30.10
  -8  -4   0  907.11   29.10
  -8  -4   0  949.01   35.40
  -8  -4   0  959.80   42.50
  -8  -4   0  916.41   37.50
   8   4   0 1003.20   35.60
   8   4   0  997.80   39.20
   8   4   0  914.21   38.10
   8   4   0  946.91   42.70
   8   4   0  926.11   43.10
   8   4   0  930.81   34.90
   8   4   0  987.00   36.30
  -9  -4   0  290.17   24.30
  -9  -4   0  396.36   20.50
  -9  -4   0  319.67   20.40
  -9  -4   0  363.86   17.70
  -9  -4   0  345.17   17.70
   9   4   0  357.66   24.80
   9   4   0  326.47   23.50
   9   4   0  329.77   20.70
   9   4   0  363.26   28.20
   9   4   0  344.97   21.10
 -10  -4   0   23.50    7.10
 -10  -4   0   21.00    5.90
 -10  -4   0   19.20    6.00
 -10  -4   0   26.30   11.00
 -10  -4   0   11.00    5.50
  10   4   0   17.10    8.70
  10   4   0   15.20    6.80
  10   4   0   18.80    7.40
  10   4   0   10.90    8.00
 -11  -4   0   22.00    6.80
 -11  -4   0   27.90    9.20
 -11  -4   0   26.10   11.60
 -11  -4   0   24.10    8.50
 -11  -4   0   20.50    6.40
  11   4   0   11.70    4.90
  11   4   0   24.80    9.00
  11   4   0   21.40    9.40
  11   4   0   28.90    9.00
  11   4   0   13.40    9.10
  11   4   0   24.80    8.90
 -12  -4   0   21.40    7.10
 -12  -4   0   32.10    8.30
 -12  -4   0   37.50   11.10
 -12  -4   0   22.20    8.30
  12   4   0   43.50   12.00
  12   4   0   20.40    8.90
  12   4   0   14.60    8.90
  12   4   0   31.20   10.70
  12   4   0    5.50   11.20
 -13  -4   0  109.29   12.50
 -13  -4   0  125.89   17.80
 -13  -4   0  140.09   19.80
 -13  -4   0  142.19   14.60
 -13  -4   0  109.89   21.50
 -13  -4   0  120.99   18.60
  13   4   0  106.69   20.70
  13   4   0  124.59   20.20
  13   4   0  126.69   19.10
  13   4   0  117.09   19.90
 -14  -4   0   15.30   13.10
 -14  -4   0   21.10   11.30
 -14  -4   0   40.40   10.10
 -14  -4   0   32.30   17.80
 -14  -4   0   37.20   11.10
  14   4   0   41.70   13.60
  14   4   0   38.40   14.30
  14   4   0   35.00   12.00
  14   4   0   60.49   15.40
 -15  -4   0    0.20    8.40
 -15  -4   0   -2.60    7.40
 -15  -4   0    7.80    8.60
 -15  -4   0  -27.80   11.00
 -15  -4   0   14.00    6.80
 -15  -4   0   10.10   19.60
  15   4   0  -16.90   12.20
  15   4   0   11.70    8.00
  15   4   0   -3.50    8.40
  15   4   0    3.10    9.50
  16  -5   0    7.20   13.40
  16  -5   0    6.40   19.10
  16  -5   0   20.80   12.30
  16  -5   0   12.80    9.90
 -16   5   0   15.00   12.30
 -16   5   0   -4.70   21.80
 -16   5   0   17.20   10.70
 -16   5   0   15.00   11.60
  15  -5   0   33.90   12.20
  15  -5   0    1.00   10.60
  15  -5   0   22.70   11.90
  15  -5   0   23.80   13.50
 -15   5   0   31.90   11.90
 -15   5   0   25.00   13.40
 -15   5   0   13.70   11.50
  14  -5   0   -2.50    7.20
  14  -5   0   -8.20    9.10
  14  -5   0    6.80    6.50
 -14   5   0   -1.60    6.90
 -14   5   0  -14.10    7.10
 -14   5   0   -3.80    7.50
 -14   5   0    2.30    6.20
  13  -5   0   88.59   18.90
  13  -5   0   70.29   15.40
  13  -5   0  110.49   18.50
  13  -5   0   59.69   16.00
  13  -5   0  110.19   15.50
  13  -5   0   83.99   14.80
 -13   5   0   73.89   14.10
 -13   5   0   73.39   13.90
 -13   5   0   63.69   11.50
 -13   5   0   81.29   12.80
 -13   5   0   83.39   15.50
 -13   5   0   80.49   16.70
  12  -5   0   -2.50    6.00
  12  -5   0   -3.50    7.20
  12  -5   0    5.90    8.20
  12  -5   0    7.10    6.20
  12  -5   0   10.30    7.20
  12  -5   0    0.60    6.40
  12  -5   0    6.70    5.40
 -12   5   0    9.10    6.70
 -12   5   0    0.50    7.00
 -12   5   0    6.40    4.40
 -12   5   0   13.00    8.00
 -12   5   0    6.90    4.90
 -12   5   0   -0.80    3.60
  11  -5   0  564.74   34.70
  11  -5   0  567.54   36.00
  11  -5   0  622.14   30.40
  11  -5   0  611.54   33.80
  11  -5   0  624.54   35.30
  11  -5   0  603.14   25.80
  11  -5   0  616.14   33.20
 -11   5   0  597.84   25.70
 -11   5   0  604.24   36.40
 -11   5   0  545.35   30.70
 -11   5   0  610.04   28.60
 -11   5   0  638.84   32.70
 -11   5   0  537.55   31.20
  10  -5   0 1399.96   54.89
  10  -5   0 1349.07   40.10
  10  -5   0 1325.77   53.69
  10  -5   0 1377.96   51.39
  10  -5   0 1340.07   51.49
  10  -5   0 1329.57   45.90
  10  -5   0 1318.67   49.00
 -10   5   0 1393.86   49.20
 -10   5   0 1417.76   48.90
 -10   5   0 1279.97   52.79
 -10   5   0 1283.27   42.50
 -10   5   0 1342.07   33.90
 -10   5   0 1341.67   39.70
 -10   5   0 1384.66   49.90
   9  -5   0  902.11   41.40
   9  -5   0  882.71   29.40
   9  -5   0  859.61   40.00
   9  -5   0  946.01   39.40
   9  -5   0  854.11   37.90
   9  -5   0  920.71   35.20
   9  -5   0  912.91   29.50
   9  -5   0  942.51   33.00
   9  -5   0  924.61   37.60
  -9   5   0  944.41   37.60
  -9   5   0  889.01   27.60
  -9   5   0  977.80   42.30
  -9   5   0  931.61   32.50
  -9   5   0  888.91   28.60
  -9   5   0  865.11   35.30
  -9   5   0  891.61   26.20
  -9   5   0  939.01   36.60
  -9   5   0  912.01   29.60
   8  -5   0   39.20    8.10
   8  -5   0   33.20    7.60
   8  -5   0   48.80   10.00
   8  -5   0   34.60    6.00
   8  -5   0   47.40   12.10
   8  -5   0   42.70    8.20
   8  -5   0   28.00    7.60
   8  -5   0   30.10    6.90
   8  -5   0   46.20    6.90
  -8   5   0   53.09    6.30
  -8   5   0   46.30    8.50
  -8   5   0   37.70    7.50
  -8   5   0   26.30    6.80
  -8   5   0   33.60   10.30
  -8   5   0   33.20    7.10
  -8   5   0   39.50    6.30
  -8   5   0   53.29    7.40
  -8   5   0   42.80    4.90
  -8   5   0   59.69    7.60
  -8   5   0   39.70    6.00
  -8   5   0   45.80    7.30
   7  -5   0  515.05   18.60
   7  -5   0  526.05   15.90
   7  -5   0  505.55   25.30
   7  -5   0  492.85   26.30
   7  -5   0  470.55   23.20
   7  -5   0  523.05   23.00
   7  -5   0  484.25   22.10
   7  -5   0  534.85   27.10
   7  -5   0  517.55   19.90
   7  -5   0  508.75   25.80
   7  -5   0  504.65   22.80
  -7   5   0  528.85   19.30
  -7   5   0  512.25   23.10
  -7   5   0  491.45   22.50
  -7   5   0  525.05   18.70
  -7   5   0  523.05   20.50
  -7   5   0  536.85   20.80
  -7   5   0  497.55   26.40
  -7   5   0  513.45   23.80
  -7   5   0  505.05   15.60
  -7   5   0  501.85   23.10
  -7   5   0  489.65   19.90
  -7   5   0  497.15   22.00
   6  -5   0 2306.97   46.60
   6  -5   0 2322.07   61.79
   6  -5   0 2187.18   57.49
   6  -5   0 2353.66   62.79
   6  -5   0 2333.07   60.39
   6  -5   0 2379.76   55.79
   6  -5   0 2336.87   57.69
   6  -5   0 2356.36   53.69
   6  -5   0 2323.57   50.69
   6  -5   0 2252.17   62.29
   6  -5   0 2261.47   58.09
   6  -5   0 2293.17   56.69
  -6   5   0 2121.69   60.69
  -6   5   0 2295.47   54.39
  -6   5   0 2352.66   46.60
  -6   5   0 2322.67   50.29
  -6   5   0 2295.07   56.09
  -6   5   0 2321.07   57.29
  -6   5   0 2381.46   58.39
  -6   5   0 2386.06   56.89
  -6   5   0 2125.69   61.09
  -6   5   0 2411.46   52.99
  -6   5   0 2238.68   52.39
  -6   5   0 2319.97   57.99
  -6   5   0 2315.77   62.49
  -6   5   0 2220.78   60.59
  -6   5   0 2309.07   53.19
  -6   5   0 2431.86   55.89
   5  -5   0 1690.93   45.40
   5  -5   0 1730.43   43.90
   5  -5   0 1736.73   49.10
   5  -5   0 1706.43   36.00
   5  -5   0 1738.83   48.90
   5  -5   0 1742.73   47.40
   5  -5   0 1742.93   43.20
   5  -5   0 1680.43   45.00
   5  -5   0 1714.13   45.30
   5  -5   0 1689.23   46.50
   5  -5   0 1696.33   40.40
   5  -5   0 1707.63   38.30
   5  -5   0 1763.42   49.30
  -5   5   0 1729.73   48.80
  -5   5   0 1745.23   44.10
  -5   5   0 1738.43   45.10
  -5   5   0 1761.52   47.30
  -5   5   0 1769.52   44.30
  -5   5   0 1738.23   48.50
  -5   5   0 1756.02   43.80
  -5   5   0 1780.52   40.90
  -5   5   0 1773.72   41.50
  -5   5   0 1735.53   43.40
  -5   5   0 1666.63   46.50
  -5   5   0 1927.81   50.19
  -5   5   0 1697.63   37.90
  -5   5   0 1745.43   48.50
  -5   5   0 1753.82   43.10
   4  -5   0  645.94   17.40
   4  -5   0  673.63   25.70
   4  -5   0  643.04   19.40
   4  -5   0  677.53   25.10
   4  -5   0  640.54   24.10
   4  -5   0  642.44   22.20
   4  -5   0  624.74   26.90
   4  -5   0  646.94   22.40
   4  -5   0  648.44   21.60
   4  -5   0  637.94   24.60
   4  -5   0  652.03   21.10
   4  -5   0  639.04   24.80
   4  -5   0  652.43   23.70
   4  -5   0  662.53   17.00
   4  -5   0  630.14   23.20
  -4   5   0  682.93   22.60
  -4   5   0  675.23   24.80
  -4   5   0  683.83   25.00
  -4   5   0  656.53   19.50
  -4   5   0  621.64   22.50
  -4   5   0  577.84   22.00
  -4   5   0  663.23   17.30
  -4   5   0  647.24   24.90
  -4   5   0  655.93   20.80
  -4   5   0  573.24   22.60
  -4   5   0  637.04   25.20
  -4   5   0  646.74   22.00
  -4   5   0  643.94   19.40
  -4   5   0  640.34   27.10
  -4   5   0  650.03   24.50
  -4   5   0  639.34   21.20
  -4   5   0  641.64   20.90
  -4   5   0  690.83   21.60
  -4   5   0  651.43   25.00
   3  -5   0    2.00    1.80
   3  -5   0   -0.20    1.40
   3  -5   0    1.50    1.80
   3  -5   0    0.20    1.20
   3  -5   0    0.80    2.00
   3  -5   0   -1.50    1.30
   3  -5   0    4.50    2.00
   3  -5   0    0.80    2.10
   3  -5   0   -1.80    1.80
   3  -5   0    0.30    1.90
   3  -5   0    1.40    1.60
   3  -5   0   -1.30    1.40
   3  -5   0    0.20    2.30
   3  -5   0    1.20    1.60
  -3   5   0    1.90    1.70
  -3   5   0    1.50    2.40
  -3   5   0   -1.50    1.00
  -3   5   0    2.00    2.10
  -3   5   0    1.60    2.00
  -3   5   0   -0.30    1.40
  -3   5   0    1.30    2.00
  -3   5   0    0.70    2.10
  -3   5   0   -2.40    1.80
  -3   5   0    0.90    2.00
  -3   5   0    2.90    2.40
  -3   5   0   -1.10    1.30
  -3   5   0   -0.60    1.90
  -3   5   0    3.60    1.60
  -3   5   0    3.00    2.00
  -3   5   0   -2.00    1.60
   2  -5   0  734.63   25.90
   2  -5   0  730.03   21.30
   2  -5   0  708.93   24.50
   2  -5   0  678.63   24.30
   2  -5   0  729.63   20.00
   2  -5   0  750.92   25.20
   2  -5   0  722.13   20.20
   2  -5   0  714.43   23.40
   2  -5   0  700.83   16.60
   2  -5   0  739.03   21.80
   2  -5   0  721.13   22.80
   2  -5   0  718.03   18.40
  -2   5   0  722.53   20.40
  -2   5   0  696.93   21.70
  -2   5   0  717.13   24.80
  -2   5   0  709.03   21.90
  -2   5   0  707.03   23.40
  -2   5   0  727.53   20.30
  -2   5   0  710.53   20.20
  -2   5   0  689.23   17.60
  -2   5   0  731.23   26.00
  -2   5   0  736.13   18.10
  -2   5   0  757.32   23.00
  -2   5   0  715.53   21.50
  -2   5   0  715.43   22.70
  -2   5   0  720.73   21.80
  -2   5   0  727.53   23.90
  -2   5   0  708.93   24.70
  -2   5   0  696.13   23.10
  -2   5   0  694.83   24.00
   1  -5   0  343.17   13.10
   1  -5   0  316.97   14.30
   1  -5   0  309.07   15.40
   1  -5   0  331.07   11.10
   1  -5   0  345.07   15.80
   1  -5   0  319.47   12.10
   1  -5   0  319.97   14.70
   1  -5   0  339.17   16.20
   1  -5   0  310.67    7.20
   1  -5   0  339.27   15.40
   1  -5   0  331.27   13.80
   1  -5   0  334.97   14.00
  -1   5   0  296.17   13.90
  -1   5   0  319.37   14.60
  -1   5   0  343.27   12.70
  -1   5   0  318.07   13.30
  -1   5   0  321.77   15.30
  -1   5   0  338.47   14.10
  -1   5   0  327.37    8.40
  -1   5   0  331.87   15.90
  -1   5   0  321.87   11.30
  -1   5   0  326.27    8.40
  -1   5   0  316.87   12.80
  -1   5   0  337.67   15.50
  -1   5   0  336.37   12.60
  -1   5   0  326.27   15.50
  -1   5   0  309.47   13.60
   0  -5   0   52.19    6.70
   0  -5   0   51.69    5.60
   0  -5   0   55.29    6.50
   0  -5   0   49.30    5.40
   0  -5   0   57.49    5.60
   0  -5   0   50.09    4.40
   0  -5   0   45.00    5.30
   0  -5   0   52.79    5.90
   0  -5   0   49.80    6.00
   0  -5   0   46.80    4.80
   0  -5   0   56.09    5.90
   0  -5   0   53.39    4.70
   0  -5   0   48.90    3.90
   0   5   0   55.39    5.70
   0   5   0   52.79    6.20
   0   5   0   56.79    4.70
   0   5   0   64.49    5.80
   0   5   0   51.69    5.30
   0   5   0   47.50    5.90
   0   5   0   49.99    5.80
   0   5   0   54.49    6.30
   0   5   0   50.19    5.40
   0   5   0   56.69    5.80
   0   5   0   44.70    6.10
   0   5   0   54.09    5.70
  -1  -5   0  507.55   18.20
  -1  -5   0  541.85   20.00
  -1  -5   0  521.05   20.00
  -1  -5   0  533.05   14.90
  -1  -5   0  506.15   18.00
  -1  -5   0  509.95   19.90
  -1  -5   0  532.05   11.60
  -1  -5   0  545.15   11.20
  -1  -5   0  542.85   16.30
  -1  -5   0  518.25   15.70
  -1  -5   0  543.55   21.90
  -1  -5   0  519.25   20.20
  -1  -5   0  537.45   19.60
   1   5   0  534.15   21.40
   1   5   0  504.65   18.10
   1   5   0  513.95   19.70
   1   5   0  530.45   20.00
   1   5   0  529.55   14.40
   1   5   0  533.95   18.30
   1   5   0  551.14   20.50
   1   5   0  528.95   17.70
   1   5   0  529.05   20.30
   1   5   0  532.95   15.60
   1   5   0  519.65   19.10
   1   5   0  497.25   17.90
  -2  -5   0  352.06   14.90
  -2  -5   0  356.06   10.60
  -2  -5   0  320.17   15.10
  -2  -5   0  347.67   17.70
  -2  -5   0  342.67   15.20
  -2  -5   0  350.86   12.10
  -2  -5   0  328.87   16.30
  -2  -5   0  352.96   13.50
  -2  -5   0  342.37    9.70
  -2  -5   0  375.66   15.30
  -2  -5   0  350.06   17.30
  -2  -5   0  332.07   10.20
  -2  -5   0  350.46   12.90
  -2  -5   0  354.46   16.50
  -2  -5   0  335.87   15.50
   2   5   0  343.07   14.70
   2   5   0  337.07   16.50
   2   5   0  339.57   16.60
   2   5   0  342.27   11.90
   2   5   0  359.46   15.20
   2   5   0  354.76   16.80
   2   5   0  361.36   15.20
   2   5   0  343.17   15.70
   2   5   0  376.26   18.30
   2   5   0  381.56   13.70
   2   5   0  312.97   14.60
  -3  -5   0 3424.36   63.29
  -3  -5   0 3392.96   77.69
  -3  -5   0 3402.56   65.29
  -3  -5   0 3355.76   70.99
  -3  -5   0 3474.25   74.49
  -3  -5   0 3262.87   66.79
  -3  -5   0 3392.66   82.99
  -3  -5   0 3371.46   69.89
  -3  -5   0 3169.08   71.49
  -3  -5   0 3400.26   67.59
  -3  -5   0 3360.96   65.49
  -3  -5   0 3460.75   78.49
  -3  -5   0 3264.87   71.29
  -3  -5   0 3370.26   75.49
   3   5   0 3474.15   76.69
   3   5   0 3265.87   70.39
   3   5   0 3351.16   72.19
   3   5   0 3381.46   71.59
   3   5   0 3444.06   77.29
   3   5   0 3468.65   88.29
   3   5   0 3382.66   72.49
   3   5   0 3469.05   67.29
   3   5   0 3376.26   76.89
  -4  -5   0  471.65   19.10
  -4  -5   0  444.66   17.70
  -4  -5   0  445.76   20.70
  -4  -5   0  459.45   16.50
  -4  -5   0  445.56   21.60
  -4  -5   0  488.25   16.70
  -4  -5   0  454.55   17.80
  -4  -5   0  400.96   20.90
  -4  -5   0  467.35   14.60
  -4  -5   0  467.95   17.00
  -4  -5   0  458.75   23.10
   4   5   0  451.15   18.80
   4   5   0  416.36   17.10
   4   5   0  493.25   22.90
   4   5   0  481.95   23.10
   4   5   0  452.55   17.00
   4   5   0  447.36   18.30
   4   5   0  444.16   22.30
   4   5   0  446.16   19.60
   4   5   0  465.15   23.10
   4   5   0  437.36   17.40
   4   5   0  439.76   22.00
  -5  -5   0    6.20    4.10
  -5  -5   0    2.60    1.90
  -5  -5   0    2.50    2.70
  -5  -5   0    8.50    3.90
  -5  -5   0    1.90    3.70
  -5  -5   0    4.90    2.30
  -5  -5   0   10.70    3.10
   5   5   0    2.30    2.90
   5   5   0    6.90    3.30
   5   5   0    4.50    3.00
   5   5   0    6.70    4.30
   5   5   0    5.00    4.10
   5   5   0   11.10    3.90
   5   5   0    3.90    2.60
   5   5   0    8.40    3.80
   5   5   0   -1.10    2.00
   5   5   0    2.70    2.40
  -6  -5   0  540.45   25.30
  -6  -5   0  525.45   25.20
  -6  -5   0  506.15   27.80
  -6  -5   0  463.45   24.30
  -6  -5   0  514.65   24.40
  -6  -5   0  535.15   18.40
  -6  -5   0  534.95   19.30
  -6  -5   0  519.75   19.90
  -6  -5   0  513.65   21.00
   6   5   0  560.64   19.60
   6   5   0  529.45   18.50
   6   5   0  555.54   25.60
   6   5   0  542.55   24.30
   6   5   0  530.15   24.30
   6   5   0  512.65   24.50
   6   5   0  577.14   28.00
   6   5   0  545.35   19.20
   6   5   0  534.25   28.40
   6   5   0  514.25   22.20
  -7  -5   0 1430.56   35.80
  -7  -5   0 1415.06   36.70
  -7  -5   0 1412.46   38.40
  -7  -5   0 1424.76   41.50
  -7  -5   0 1397.76   51.39
  -7  -5   0 1355.26   45.20
  -7  -5   0 1337.57   46.10
   7   5   0 1353.06   41.50
   7   5   0 1347.37   45.60
   7   5   0 1382.76   51.59
   7   5   0 1371.06   43.90
   7   5   0 1413.76   45.50
   7   5   0 1435.96   49.30
   7   5   0 1381.46   45.30
   7   5   0 1425.86   34.80
  -8  -5   0 1112.09   34.20
  -8  -5   0 1106.09   40.50
  -8  -5   0 1141.59   38.10
  -8  -5   0 1088.79   32.70
  -8  -5   0 1074.39   42.00
  -8  -5   0 1107.49   47.10
   8   5   0 1170.38   43.60
   8   5   0 1070.49   47.10
   8   5   0 1064.29   43.70
   8   5   0 1125.19   39.70
   8   5   0 1122.49   41.80
   8   5   0 1087.89   38.10
  -9  -5   0   29.30    6.50
  -9  -5   0   28.70    6.60
  -9  -5   0   24.70    9.50
  -9  -5   0   19.20    7.80
  -9  -5   0   18.30    6.30
  -9  -5   0   24.40    7.80
   9   5   0   20.10    7.60
   9   5   0   22.00    7.00
   9   5   0   21.60    6.30
   9   5   0   18.10    7.20
   9   5   0   13.90    6.70
   9   5   0   21.60    7.60
 -10  -5   0   15.50    5.50
 -10  -5   0   23.70    7.60
 -10  -5   0   27.00   10.20
 -10  -5   0    3.80    6.50
 -10  -5   0   14.20    6.40
  10   5   0   19.40    7.70
  10   5   0    1.50    7.40
  10   5   0   18.60    7.00
  10   5   0   16.00    7.10
  10   5   0    6.70    5.80
 -11  -5   0   -2.10    4.50
 -11  -5   0   -6.50    6.30
 -11  -5   0   -1.70    4.10
 -11  -5   0   -2.00    5.50
 -11  -5   0    0.70    6.80
  11   5   0   -0.10    7.40
  11   5   0    4.30    6.70
  11   5   0   -5.20    7.30
  11   5   0   -2.90    4.70
  11   5   0    4.70    5.50
 -12  -5   0   -8.70    8.10
 -12  -5   0    5.80    5.80
 -12  -5   0  -10.80    6.70
 -12  -5   0   16.00    7.80
 -12  -5   0    0.80    7.30
 -12  -5   0    0.30    7.30
  12   5   0    4.60    9.70
  12   5   0    8.00    7.20
  12   5   0   -6.20    8.20
  12   5   0    4.50    7.00
 -13  -5   0   21.80    8.40
 -13  -5   0   19.10   10.90
 -13  -5   0    3.70    6.80
 -13  -5   0   31.70    8.50
 -13  -5   0   18.20   10.80
 -13  -5   0   27.90   12.50
  13   5   0    9.80    8.20
  13   5   0    4.40    9.30
  13   5   0    6.10    8.80
  13   5   0   -0.40    8.10
 -14  -5   0    3.90    6.70
 -14  -5   0   -0.30    8.20
 -14  -5   0   -3.40   10.50
 -14  -5   0    9.10   10.80
 -14  -5   0    7.20    8.60
  14   5   0   -3.70    8.90
  14   5   0   -7.00    8.60
  14   5   0   -3.80    9.10
  14   5   0    2.60    7.00
 -15  -5   0   74.59   19.60
 -15  -5   0   43.30   17.80
 -15  -5   0   71.49   17.80
 -15  -5   0   99.59   15.10
  15   5   0  104.29   19.00
  15   5   0   62.59   17.20
  15   5   0  108.39   25.00
  16  -6   0   10.90    9.30
  16  -6   0  -11.20   11.10
  16  -6   0  -19.40   10.80
 -16   6   0    4.10   10.40
 -16   6   0   -2.80    8.50
 -16   6   0    8.30    7.90
  15  -6   0  127.09   24.80
  15  -6   0  103.69   22.80
  15  -6   0  130.99   23.20
  15  -6   0  172.58   24.20
 -15   6   0  151.78   21.70
 -15   6   0   79.29   20.00
 -15   6   0  171.88   30.00
 -15   6   0  105.69   21.00
  14  -6   0   17.40   11.00
  14  -6   0   62.39   13.10
  14  -6   0   31.10   12.20
  14  -6   0   11.40   11.90
 -14   6   0   52.19   13.30
 -14   6   0   30.30   14.00
 -14   6   0   27.10   14.30
 -14   6   0   29.40   10.00
  13  -6   0  101.29   16.50
  13  -6   0  112.49   16.80
  13  -6   0  147.79   19.30
  13  -6   0  115.99   19.00
  13  -6   0  110.59   18.60
  13  -6   0  100.69   19.00
 -13   6   0   98.89   17.10
 -13   6   0  113.69   14.00
 -13   6   0   88.79   17.40
 -13   6   0  111.59   17.00
 -13   6   0   86.89   15.40
  12  -6   0   98.69   16.60
  12  -6   0  144.19   22.00
  12  -6   0  127.29   16.10
  12  -6   0  159.78   21.00
  12  -6   0  155.38   14.20
  12  -6   0  135.59   16.80
 -12   6   0  134.39   13.20
 -12   6   0  136.69   17.70
 -12   6   0   99.69   17.90
 -12   6   0  168.28   15.60
 -12   6   0   93.99   16.00
 -12   6   0  111.59   14.10
  11  -6   0 1004.80   43.90
  11  -6   0 1020.20   46.30
  11  -6   0  996.90   47.90
  11  -6   0  945.91   33.90
  11  -6   0  931.01   43.90
  11  -6   0  963.60   41.50
  11  -6   0  960.20   47.00
 -11   6   0  934.91   35.80
 -11   6   0 1041.60   43.10
 -11   6   0  891.91   45.70
 -11   6   0 1024.90   44.30
 -11   6   0  930.61   33.50
 -11   6   0  987.40   41.40
  10  -6   0  558.74   32.10
  10  -6   0  584.54   33.80
  10  -6   0  612.84   24.50
  10  -6   0  572.04   29.10
  10  -6   0  589.04   31.70
  10  -6   0  479.25   31.90
  10  -6   0  558.54   32.20
  10  -6   0  629.24   32.20
 -10   6   0  559.84   29.60
 -10   6   0  599.34   34.30
 -10   6   0  569.14   30.40
 -10   6   0  566.14   29.70
 -10   6   0  599.64   26.10
 -10   6   0  587.54   23.80
   9  -6   0    1.50    4.90
   9  -6   0    1.10    3.20
   9  -6   0    5.70    4.70
   9  -6   0    3.20    4.30
   9  -6   0    8.80    5.70
   9  -6   0   -0.50    2.70
   9  -6   0   13.10    7.40
   9  -6   0   -4.10    4.20
   9  -6   0    6.80    5.20
  -9   6   0    5.70    5.00
  -9   6   0    1.60    2.70
  -9   6   0    2.80    3.40
  -9   6   0    0.40    5.30
  -9   6   0    4.20    3.00
  -9   6   0    5.60    3.40
  -9   6   0    2.00    3.10
  -9   6   0    1.10    3.20
  -9   6   0    1.90    4.50
   8  -6   0   93.59   12.70
   8  -6   0   99.89   12.40
   8  -6   0   85.59   10.80
   8  -6   0   69.39   12.30
   8  -6   0   89.39   11.00
   8  -6   0   97.99    9.60
   8  -6   0  100.49   13.50
   8  -6   0   84.09    8.00
   8  -6   0   93.59    6.80
   8  -6   0   89.29   10.40
  -8   6   0   77.09   12.60
  -8   6   0   85.19    8.60
  -8   6   0   85.69    9.10
  -8   6   0   85.89    7.90
  -8   6   0   66.09   10.10
  -8   6   0   87.49    6.30
  -8   6   0   97.29    9.50
  -8   6   0   84.99   10.80
  -8   6   0   74.89    9.50
  -8   6   0   84.69   10.30
  -8   6   0   76.19    8.70
   7  -6   0    3.40    2.50
   7  -6   0   12.20    5.60
   7  -6   0   11.70    3.90
   7  -6   0   19.70    6.50
   7  -6   0    6.70    5.70
   7  -6   0   13.20    3.70
   7  -6   0   10.40    3.40
   7  -6   0   10.40    4.10
   7  -6   0    8.90    4.60
   7  -6   0    5.10    4.10
   7  -6   0   23.10    6.50
  -7   6   0    8.90    3.30
  -7   6   0    9.10    5.50
  -7   6   0   16.30    4.00
  -7   6   0    6.10    3.20
  -7   6   0    8.80    3.70
  -7   6   0   15.60    5.00
  -7   6   0   16.30    4.70
  -7   6   0    9.60    4.50
  -7   6   0   10.20    3.20
   6  -6   0    9.80    5.10
   6  -6   0    6.80    5.10
   6  -6   0    5.50    3.60
   6  -6   0   18.20    3.50
   6  -6   0    2.80    3.20
   6  -6   0   15.60    4.50
   6  -6   0   12.10    3.90
   6  -6   0    6.90    3.60
   6  -6   0    6.20    4.60
   6  -6   0    9.70    3.80
   6  -6   0   11.60    3.80
   6  -6   0    6.50    4.00
  -6   6   0    5.90    3.00
  -6   6   0    9.00    4.40
  -6   6   0   10.10    3.70
  -6   6   0    4.30    3.00
  -6   6   0    4.80    4.40
  -6   6   0    9.50    4.20
  -6   6   0    9.20    4.40
  -6   6   0   10.30    4.60
  -6   6   0   14.70    4.00
  -6   6   0   11.50    4.20
  -6   6   0   11.30    4.10
  -6   6   0    3.90    2.60
  -6   6   0    7.10    3.50
  -6   6   0    8.50    3.10
  -6   6   0   10.10    3.00
   5  -6   0    0.70    2.40
   5  -6   0   13.50    3.70
   5  -6   0    3.70    2.10
   5  -6   0    7.80    3.70
   5  -6   0    4.00    3.80
   5  -6   0    8.80    3.40
   5  -6   0    4.10    2.90
   5  -6   0   10.90    4.30
   5  -6   0    8.30    4.10
   5  -6   0    1.80    3.50
   5  -6   0    8.60    2.40
   5  -6   0    6.70    3.30
  -5   6   0    7.00    2.60
  -5   6   0   13.90    3.90
  -5   6   0    6.00    4.50
  -5   6   0    8.70    4.50
  -5   6   0    5.70    2.80
  -5   6   0    2.30    3.10
  -5   6   0    4.80    3.50
  -5   6   0    6.10    3.20
  -5   6   0   13.10    2.90
  -5   6   0    3.60    2.40
  -5   6   0   11.80    3.80
  -5   6   0   13.20    4.60
  -5   6   0    7.10    3.80
  -5   6   0    3.00    2.80
  -5   6   0    7.80    3.00
  -5   6   0    2.40    2.20
   4  -6   0  378.66   18.90
   4  -6   0  377.56   16.90
   4  -6   0  384.06   12.60
   4  -6   0  337.07   18.80
   4  -6   0  365.96   18.80
   4  -6   0  398.66   18.10
   4  -6   0  390.76   12.40
   4  -6   0  378.26   14.50
   4  -6   0  375.46   18.10
   4  -6   0  396.36   17.90
   4  -6   0  371.36   19.60
   4  -6   0  384.36   18.00
  -4   6   0  411.06   19.80
  -4   6   0  399.26   18.90
  -4   6   0  377.76   16.50
  -4   6   0  388.06   24.00
  -4   6   0  386.46   17.80
  -4   6   0  393.06   20.10
  -4   6   0  403.06   19.50
  -4   6   0  391.56   14.80
  -4   6   0  372.46   15.20
  -4   6   0  354.56   17.20
  -4   6   0  379.06   15.80
  -4   6   0  380.76   12.10
  -4   6   0  378.56   18.50
  -4   6   0  352.36   17.60
  -4   6   0  411.56   15.60
   3  -6   0  971.80   25.60
   3  -6   0 1002.80   29.30
   3  -6   0  936.31   29.90
   3  -6   0  944.91   30.70
   3  -6   0  911.41   30.90
   3  -6   0  924.41   26.70
   3  -6   0  943.31   32.80
   3  -6   0  957.20   30.10
   3  -6   0  901.41   28.30
   3  -6   0  948.81   28.80
   3  -6   0  913.31   20.80
   3  -6   0  921.21   23.20
   3  -6   0  979.10   32.40
  -3   6   0  937.31   32.70
  -3   6   0  948.11   29.20
  -3   6   0  941.61   25.80
  -3   6   0  883.01   29.70
  -3   6   0  889.91   26.30
  -3   6   0  963.70   31.40
  -3   6   0  964.30   31.20
  -3   6   0  921.81   24.00
  -3   6   0  925.41   32.60
  -3   6   0  949.11   27.40
  -3   6   0  874.51   28.50
  -3   6   0  957.30   32.30
  -3   6   0  957.60   29.50
  -3   6   0  963.30   24.70
  -3   6   0  853.51   28.80
  -3   6   0  935.31   28.40
   2  -6   0 1400.66   39.90
   2  -6   0 1527.35   40.40
   2  -6   0 1525.05   42.30
   2  -6   0 1430.56   38.50
   2  -6   0 1562.54   29.00
   2  -6   0 1493.65   43.30
   2  -6   0 1503.35   37.80
   2  -6   0 1502.05   37.40
   2  -6   0 1544.25   34.70
   2  -6   0 1497.15   42.70
   2  -6   0 1473.65   35.70
   2  -6   0 1525.95   37.10
   2  -6   0 1496.55   33.30
  -2   6   0 1563.44   39.80
  -2   6   0 1521.35   40.50
  -2   6   0 1556.94   41.20
  -2   6   0 1370.76   39.50
  -2   6   0 1457.65   37.90
  -2   6   0 1395.26   38.50
  -2   6   0 1529.65   31.60
  -2   6   0 1510.45   37.90
  -2   6   0 1400.96   34.50
  -2   6   0 1523.05   42.20
  -2   6   0 1485.65   31.30
  -2   6   0 1475.35   35.10
  -2   6   0 1570.44   38.40
  -2   6   0 1478.05   41.70
  -2   6   0 1508.45   42.40
  -2   6   0 1430.76   41.40
  -2   6   0 1513.85   43.50
  -2   6   0 1529.95   36.20
   1  -6   0  895.21   31.20
   1  -6   0  896.81   25.90
   1  -6   0  923.21   27.70
   1  -6   0  886.21   29.10
   1  -6   0  896.41   29.60
   1  -6   0  884.81   29.60
   1  -6   0  882.81   22.80
   1  -6   0  872.21   16.90
   1  -6   0  878.21   27.20
   1  -6   0  884.31   30.90
   1  -6   0  877.31   24.30
   1  -6   0  916.21   26.10
   1  -6   0  884.71   22.50
   1  -6   0  908.01   28.50
  -1   6   0  917.41   27.60
  -1   6   0  927.01   27.10
  -1   6   0  924.31   25.40
  -1   6   0  905.71   28.40
  -1   6   0  905.71   18.10
  -1   6   0  871.21   30.20
  -1   6   0  897.81   29.90
  -1   6   0  882.01   29.40
  -1   6   0  853.81   28.30
  -1   6   0  896.41   23.10
  -1   6   0  878.11   27.30
  -1   6   0  907.91   25.90
  -1   6   0  899.31   18.10
  -1   6   0  895.31   30.80
  -1   6   0  934.01   25.30
   0  -6   0  392.76   18.90
   0  -6   0  392.76   17.90
   0  -6   0  385.26   17.50
   0  -6   0  382.86   19.40
   0  -6   0  383.86   15.40
   0  -6   0  409.36   17.60
   0  -6   0  392.46   14.00
   0  -6   0  362.36   17.40
   0  -6   0  403.46   13.90
   0  -6   0  407.06   16.30
   0   6   0  399.06   19.00
   0   6   0  396.86   14.00
   0   6   0  394.16   16.90
   0   6   0  401.06   12.80
   0   6   0  386.96   17.40
   0   6   0  411.26   16.80
   0   6   0  380.96   19.00
   0   6   0  412.16   15.80
   0   6   0  407.36   15.90
   0   6   0  374.36   17.80
   0   6   0  381.86   17.60
  -1  -6   0 2821.12   56.19
  -1  -6   0 2809.82   63.79
  -1  -6   0 2784.32   64.19
  -1  -6   0 2788.92   54.69
  -1  -6   0 2477.35   59.29
  -1  -6   0 2702.03   66.69
  -1  -6   0 2822.62   64.09
  -1  -6   0 2777.42   59.49
  -1  -6   0 2732.43   60.69
  -1  -6   0 2731.73   47.30
  -1  -6   0 2730.63   56.29
  -1  -6   0 2760.12   64.79
  -1  -6   0 2694.03   48.80
  -1  -6   0 2758.52   62.89
   1   6   0 2755.22   64.29
   1   6   0 2738.93   62.99
   1   6   0 2710.53   55.29
   1   6   0 2642.24   60.09
   1   6   0 2772.02   60.89
   1   6   0 2657.73   59.79
   1   6   0 2766.72   53.39
   1   6   0 2657.63   65.69
   1   6   0 2751.02   63.39
   1   6   0 2785.22   59.39
   1   6   0 2623.24   61.79
   1   6   0 2760.92   64.59
  -2  -6   0 2938.01   66.39
  -2  -6   0 3069.49   63.09
  -2  -6   0 3149.88   72.89
  -2  -6   0 3077.09   69.09
  -2  -6   0 3095.99   61.29
  -2  -6   0 2791.72   66.19
  -2  -6   0 3094.19   70.49
  -2  -6   0 3269.47   79.99
  -2  -6   0 3131.39   56.79
  -2  -6   0 3171.18   74.89
  -2  -6   0 3176.38   64.09
  -2  -6   0 3090.79   68.89
  -2  -6   0 3080.29   71.19
  -2  -6   0 3098.19   57.39
  -2  -6   0 3217.38   57.49
   2   6   0 3178.68   72.29
   2   6   0 3126.79   71.69
   2   6   0 3037.00   70.09
   2   6   0 2937.11   67.89
   2   6   0 3078.59   60.79
   2   6   0 3139.19   71.69
   2   6   0 3136.59   67.09
   2   6   0 3231.88   63.79
  -3  -6   0 1960.10   40.50
  -3  -6   0 1905.81   38.70
  -3  -6   0 1919.71   54.19
  -3  -6   0 1983.60   49.60
  -3  -6   0 1815.22   42.40
  -3  -6   0 1991.50   54.39
  -3  -6   0 1901.91   52.39
  -3  -6   0 1868.81   50.79
  -3  -6   0 1883.91   49.80
  -3  -6   0 1927.31   44.10
  -3  -6   0 1981.80   46.00
  -3  -6   0 1929.71   40.80
  -3  -6   0 1929.41   48.30
   3   6   0 1949.80   53.09
   3   6   0 1890.61   42.50
   3   6   0 1928.11   53.39
   3   6   0 1892.91   51.99
   3   6   0 1870.11   52.19
   3   6   0 1916.21   48.20
   3   6   0 1958.40   49.10
   3   6   0 1788.52   46.90
   3   6   0 1871.91   45.10
   3   6   0 1949.90   49.10
   3   6   0 1950.30   48.80
  -4  -6   0   34.80    6.70
  -4  -6   0   66.59    9.10
  -4  -6   0   67.89    5.40
  -4  -6   0   34.70    7.50
  -4  -6   0   43.90    7.80
  -4  -6   0   57.39    6.20
  -4  -6   0   65.89    9.10
  -4  -6   0   52.19    5.20
  -4  -6   0   58.29    7.00
  -4  -6   0   44.50    6.20
  -4  -6   0   56.69    6.90
  -4  -6   0   58.99    5.10
   4   6   0   40.90    7.00
   4   6   0   40.50    7.40
   4   6   0   56.19    9.70
   4   6   0   60.09    7.00
   4   6   0   46.30    6.70
   4   6   0   58.69    7.10
   4   6   0   59.09    6.20
   4   6   0   48.70    7.40
   4   6   0   44.10    7.00
   4   6   0   35.40    8.30
   4   6   0   50.09    8.80
  -5  -6   0  359.46   15.80
  -5  -6   0  338.17   20.60
  -5  -6   0  305.37   20.80
  -5  -6   0  368.06   18.80
  -5  -6   0  340.07   16.30
  -5  -6   0  358.96   22.40
  -5  -6   0  297.97   19.40
  -5  -6   0  329.77   16.10
  -5  -6   0  306.17   14.70
  -5  -6   0  324.77   19.50
   5   6   0  369.96   22.00
   5   6   0  317.97   15.50
   5   6   0  351.56   17.90
   5   6   0  313.37   19.60
   5   6   0  383.96   23.10
   5   6   0  357.86   16.20
   5   6   0  327.27   18.30
   5   6   0  341.97   16.20
   5   6   0  344.27   18.70
   5   6   0  344.57   16.10
  -6  -6   0  234.48   13.40
  -6  -6   0  193.78   12.20
  -6  -6   0  224.08   17.20
  -6  -6   0  213.48   19.20
  -6  -6   0  227.48   11.70
  -6  -6   0  221.08   13.30
  -6  -6   0  249.78   17.70
  -6  -6   0  195.68   14.60
   6   6   0  196.38   17.20
   6   6   0  223.78   16.00
   6   6   0  214.48   12.30
   6   6   0  225.28   13.70
   6   6   0  220.48   15.20
   6   6   0  221.38   12.90
   6   6   0  237.88   16.90
   6   6   0  217.68   18.80
   6   6   0  222.38   20.60
  -7  -6   0  222.48   20.00
  -7  -6   0  226.38   12.40
  -7  -6   0  231.08   13.90
  -7  -6   0  210.38   16.90
  -7  -6   0  227.68   13.00
  -7  -6   0  231.38   15.00
  -7  -6   0  211.48   18.20
   7   6   0  216.08   18.70
   7   6   0  240.68   17.70
   7   6   0  243.48   15.30
   7   6   0  243.08   17.30
   7   6   0  206.38   16.30
   7   6   0  213.78   19.50
  -8  -6   0   95.29    9.50
  -8  -6   0   93.39   15.40
  -8  -6   0  108.19   11.70
  -8  -6   0   78.59   15.10
  -8  -6   0   84.99    9.80
  -8  -6   0   83.99   11.60
   8   6   0  103.19   12.80
   8   6   0  106.99   11.80
   8   6   0   92.19   11.90
   8   6   0   78.59   13.50
   8   6   0  115.19   13.50
   8   6   0  108.19   14.60
  -9  -6   0  201.18   17.60
  -9  -6   0  172.78   12.70
  -9  -6   0  148.19   14.60
  -9  -6   0  188.78   19.00
  -9  -6   0  167.88   13.70
  -9  -6   0  202.98   20.70
   9   6   0  150.08   17.10
   9   6   0  167.98   14.60
   9   6   0  184.68   18.90
   9   6   0  200.88   19.30
   9   6   0  189.88   17.40
   9   6   0  166.18   20.00
 -10  -6   0   19.00    6.20
 -10  -6   0   10.30    6.10
 -10  -6   0   14.00    7.30
 -10  -6   0   22.30    6.60
 -10  -6   0   19.50   10.50
  10   6   0    6.50    8.40
  10   6   0    5.70    7.50
  10   6   0   10.20    9.20
  10   6   0   16.80    6.20
  10   6   0   13.80    9.00
  10   6   0    8.50    7.40
 -11  -6   0   26.60    7.60
 -11  -6   0   22.60    7.50
 -11  -6   0   15.30    6.30
 -11  -6   0   27.70    8.90
  11   6   0   13.30    8.00
  11   6   0   23.10   11.60
  11   6   0   26.90    9.70
  11   6   0   21.50    9.50
  11   6   0   19.10    8.20
 -12  -6   0    4.50    8.50
 -12  -6   0   14.30    9.30
 -12  -6   0   11.70    6.80
 -12  -6   0    0.60    8.70
 -12  -6   0   -1.80    9.80
  12   6   0   -2.20    9.00
  12   6   0   -4.80    6.30
  12   6   0   -2.90    7.80
  12   6   0   -7.10    7.70
 -13  -6   0   -5.60    8.20
 -13  -6   0    1.00    6.10
 -13  -6   0    0.40    6.50
 -13  -6   0   -7.80    8.10
 -13  -6   0  -26.50   10.50
  13   6   0   -0.10    7.00
  13   6   0    4.60    8.60
  13   6   0    0.50    4.90
  13   6   0   21.40    8.00
 -14  -6   0  225.98   20.00
 -14  -6   0  242.18   28.60
 -14  -6   0  224.88   26.20
 -14  -6   0  215.18   24.00
  14   6   0  254.77   25.20
  14   6   0  219.88   26.80
  14   6   0  256.17   29.40
  14   6   0  280.17   26.00
 -15  -6   0  309.27   30.70
 -15  -6   0  314.37   22.70
 -15  -6   0  334.67   24.80
 -15  -6   0  287.27   28.50
 -15  -6   0  317.17   36.00
  15   6   0  397.96   40.70
  15   6   0  298.77   31.40
  16  -7   0  130.09   41.10
  16  -7   0  122.19   22.00
  16  -7   0  165.88   28.30
 -16   7   0  186.68   19.80
 -16   7   0  191.68   25.70
 -16   7   0  131.09   21.90
 -16   7   0  124.69   24.70
  15  -7   0  157.58   24.70
  15  -7   0  155.78   27.20
 -15   7   0  182.68   24.30
  14  -7   0   23.30   14.10
  14  -7   0   52.89   14.90
  14  -7   0   24.00   13.60
  14  -7   0   38.50   13.80
  14  -7   0   42.90   14.80
 -14   7   0   36.30   13.30
 -14   7   0   36.30   10.80
 -14   7   0   41.80   13.10
  13  -7   0  111.29   20.20
  13  -7   0  110.49   17.60
  13  -7   0  109.69   20.20
  13  -7   0  113.99   18.70
  13  -7   0  118.29   19.50
  13  -7   0  148.19   19.60
 -13   7   0   86.49   15.60
 -13   7   0  110.89   13.60
 -13   7   0   88.89   16.60
 -13   7   0   80.29   16.80
  12  -7   0  858.01   47.00
  12  -7   0  828.52   32.80
  12  -7   0  890.11   46.90
  12  -7   0  748.33   39.90
  12  -7   0  767.22   42.60
  12  -7   0  881.21   47.30
 -12   7   0  826.42   46.10
 -12   7   0  947.61   40.20
 -12   7   0  866.41   40.80
 -12   7   0  789.52   40.30
 -12   7   0  831.32   32.30
  11  -7   0  434.76   21.60
  11  -7   0  446.46   32.00
  11  -7   0  412.26   30.60
  11  -7   0  422.26   29.00
  11  -7   0  448.16   27.10
  11  -7   0  375.16   28.10
  11  -7   0  398.16   28.00
 -11   7   0  403.76   22.30
 -11   7   0  447.16   26.10
 -11   7   0  376.76   26.10
 -11   7   0  487.65   34.20
 -11   7   0  377.96   20.40
 -11   7   0  451.25   27.70
  10  -7   0    3.00    5.10
  10  -7   0    6.70    7.40
  10  -7   0   10.90    4.70
  10  -7   0    7.80    5.40
  10  -7   0   -3.80    7.10
  10  -7   0    2.40    6.80
  10  -7   0    7.00    4.00
 -10   7   0   21.00    7.50
 -10   7   0   12.40    4.20
 -10   7   0    6.50    4.60
 -10   7   0    5.30    4.70
 -10   7   0    2.00    4.50
 -10   7   0    9.80    6.80
   9  -7   0  572.14   29.50
   9  -7   0  546.65   22.20
   9  -7   0  581.44   28.40
   9  -7   0  549.35   30.30
   9  -7   0  586.24   31.80
   9  -7   0  575.64   32.70
   9  -7   0  557.44   27.40
   9  -7   0  509.25   31.10
   9  -7   0  575.54   24.40
  -9   7   0  545.15   26.60
  -9   7   0  565.44   29.20
  -9   7   0  557.34   24.10
  -9   7   0  594.44   22.70
  -9   7   0  568.34   27.90
  -9   7   0  617.64   33.50
  -9   7   0  562.44   24.60
   8  -7   0  677.33   32.30
   8  -7   0  705.53   28.40
   8  -7   0  727.03   21.10
   8  -7   0  723.53   24.70
   8  -7   0  747.43   32.30
   8  -7   0  714.63   28.00
   8  -7   0  770.82   35.60
   8  -7   0  714.33   34.90
   8  -7   0  724.13   31.70
   8  -7   0  733.23   35.00
   8  -7   0  712.63   31.00
  -8   7   0  709.63   29.50
  -8   7   0  745.43   33.60
  -8   7   0  708.63   29.20
  -8   7   0  712.33   24.10
  -8   7   0  735.73   35.60
  -8   7   0  729.23   31.60
  -8   7   0  799.32   30.00
  -8   7   0  741.23   30.20
  -8   7   0  739.33   21.10
  -8   7   0  751.42   26.70
   7  -7   0  246.28   18.80
   7  -7   0  250.57   17.70
   7  -7   0  249.48   12.40
   7  -7   0  226.08   16.40
   7  -7   0  270.77   17.60
   7  -7   0  258.97   16.70
   7  -7   0  233.18   17.20
   7  -7   0  240.58   18.30
   7  -7   0  258.07   16.10
   7  -7   0  246.78   10.80
  -7   7   0  262.97   19.70
  -7   7   0  253.17   16.10
  -7   7   0  248.78   19.10
  -7   7   0  241.78   16.10
  -7   7   0  246.88   15.60
  -7   7   0  257.97   13.80
  -7   7   0  260.77   15.70
  -7   7   0  265.37   12.80
  -7   7   0  236.18   16.30
  -7   7   0  253.57   17.80
  -7   7   0  223.48   14.70
  -7   7   0  236.38   16.80
   6  -7   0  106.59    9.00
   6  -7   0   99.99    8.50
   6  -7   0   96.69   10.40
   6  -7   0   96.09   11.20
   6  -7   0  105.29   10.70
   6  -7   0   97.59   11.40
   6  -7   0  105.09   10.50
   6  -7   0   84.79   11.00
   6  -7   0  101.39   11.00
   6  -7   0   96.79    6.60
   6  -7   0   95.39    9.90
  -6   7   0  102.59    9.50
  -6   7   0   93.79    9.50
  -6   7   0  110.29   11.70
  -6   7   0   89.59   11.10
  -6   7   0   96.39   10.40
  -6   7   0  104.29    8.30
  -6   7   0   93.09   10.10
  -6   7   0   75.09   10.20
  -6   7   0   79.39    8.60
  -6   7   0   94.89    8.00
  -6   7   0  107.79    9.70
   5  -7   0  106.99    9.80
   5  -7   0  112.89    7.10
   5  -7   0  103.79   10.40
   5  -7   0  114.69   11.60
   5  -7   0  121.49    9.80
   5  -7   0  109.09   11.30
   5  -7   0  115.99   10.80
   5  -7   0   88.29   10.10
   5  -7   0  115.49    8.50
   5  -7   0  124.29    7.10
   5  -7   0  106.19   10.00
   5  -7   0  118.99   10.90
  -5   7   0  111.29   10.10
  -5   7   0  119.89    9.20
  -5   7   0  110.39    6.70
  -5   7   0  117.49    8.30
  -5   7   0  111.19    8.30
  -5   7   0  119.69    9.70
  -5   7   0  115.29   11.40
  -5   7   0   98.59   11.10
  -5   7   0  110.89    9.70
  -5   7   0  122.09   12.00
  -5   7   0  102.69   10.20
  -5   7   0   89.49   10.60
  -5   7   0   85.39   10.50
  -5   7   0  114.29    9.50
  -5   7   0  111.99   11.00
   4  -7   0  321.87   17.10
   4  -7   0  356.66   18.90
   4  -7   0  286.17   18.20
   4  -7   0  316.67   14.80
   4  -7   0  322.07   10.90
   4  -7   0  286.77   18.60
   4  -7   0  313.47   12.00
   4  -7   0  309.17   18.30
   4  -7   0  323.17   13.70
   4  -7   0  305.47   16.40
   4  -7   0  280.27   15.90
   4  -7   0  321.87   19.80
  -4   7   0  294.17   17.50
  -4   7   0  282.47   16.80
  -4   7   0  321.27   19.10
  -4   7   0  282.27   18.00
  -4   7   0  300.37   13.80
  -4   7   0  273.17   17.80
  -4   7   0  321.07   15.00
  -4   7   0  335.27   13.90
  -4   7   0  294.27   13.50
  -4   7   0  313.87   17.20
  -4   7   0  319.87   18.00
  -4   7   0  326.77   15.50
  -4   7   0  306.47   16.50
  -4   7   0  294.67   10.40
   3  -7   0 1993.00   52.99
   3  -7   0 1928.71   52.29
   3  -7   0 2146.79   49.80
   3  -7   0 2012.30   43.90
   3  -7   0 2075.49   55.69
   3  -7   0 2021.50   39.70
   3  -7   0 2080.99   46.90
   3  -7   0 1989.30   51.49
   3  -7   0 2092.19   50.39
   3  -7   0 2063.89   56.89
   3  -7   0 2039.70   55.49
  -3   7   0 2086.59   43.90
  -3   7   0 2110.39   54.59
  -3   7   0 2048.59   55.89
  -3   7   0 2125.29   54.99
  -3   7   0 2119.79   49.80
  -3   7   0 2074.89   57.09
  -3   7   0 2002.10   50.99
  -3   7   0 2100.99   51.09
  -3   7   0 1932.31   51.09
  -3   7   0 2016.10   43.80
  -3   7   0 2049.40   50.19
  -3   7   0 2038.90   55.29
  -3   7   0 1995.70   50.69
  -3   7   0 2077.49   53.69
  -3   7   0 2099.89   48.20
   2  -7   0  161.08    9.30
   2  -7   0  195.28   13.80
   2  -7   0  177.78   11.90
   2  -7   0  183.48    9.20
   2  -7   0  191.98   14.40
   2  -7   0  182.78    5.90
   2  -7   0  182.38   13.90
   2  -7   0  186.38   11.00
   2  -7   0  158.48   11.90
   2  -7   0  188.38   10.80
   2  -7   0  172.88   11.00
   2  -7   0  163.08   11.20
  -2   7   0  203.28   10.70
  -2   7   0  181.28    7.30
  -2   7   0  171.08   10.80
  -2   7   0  163.48    9.30
  -2   7   0  188.18   11.30
  -2   7   0  186.88   10.00
  -2   7   0  190.48   11.30
  -2   7   0  191.98   14.40
  -2   7   0  189.88   12.70
  -2   7   0  185.08   14.20
  -2   7   0  191.58    7.60
  -2   7   0  179.98   12.20
  -2   7   0  193.48   13.80
  -2   7   0  168.78   11.10
  -2   7   0  173.28   12.90
   1  -7   0  102.69    9.20
   1  -7   0  114.89   10.50
   1  -7   0   97.19    8.90
   1  -7   0  116.29    8.90
   1  -7   0   90.79    3.10
   1  -7   0   92.49    6.50
   1  -7   0   98.39    6.90
   1  -7   0  105.89   10.50
   1  -7   0   97.99   10.20
   1  -7   0  104.19    7.40
   1  -7   0  100.89    9.60
   1  -7   0   88.79    9.40
  -1   7   0   96.39    3.70
  -1   7   0   97.69    9.90
  -1   7   0   86.79    8.40
  -1   7   0   76.89    9.30
  -1   7   0  109.89    9.80
  -1   7   0  100.69    3.60
  -1   7   0   93.19    8.30
  -1   7   0   98.99    7.00
  -1   7   0  110.09   10.20
  -1   7   0  115.49   11.10
  -1   7   0  101.39    8.20
  -1   7   0  104.89    8.00
  -1   7   0   95.99    7.80
   0  -7   0  727.23   27.30
   0  -7   0  643.84   13.30
   0  -7   0  652.63   22.80
   0  -7   0  693.23   26.00
   0  -7   0  741.23   29.80
   0  -7   0  683.33   26.40
   0  -7   0  691.53   27.90
   0  -7   0  695.53   20.80
   0  -7   0  716.83   21.20
   0  -7   0  723.73   19.60
   0  -7   0  719.33   24.40
   0   7   0  734.73   28.90
   0   7   0  664.63   23.10
   0   7   0  725.83   33.80
   0   7   0  648.84   24.10
   0   7   0  736.23   23.80
   0   7   0  738.83   27.70
   0   7   0  704.73   25.30
   0   7   0  693.53   26.20
   0   7   0  699.73   21.00
   0   7   0  689.23   19.30
   0   7   0  711.83   27.30
  -1  -7   0 3009.00   60.89
  -1  -7   0 3007.00   63.19
  -1  -7   0 3103.29   68.99
  -1  -7   0 3037.00   54.89
  -1  -7   0 3131.29   72.69
  -1  -7   0 2906.71   66.59
  -1  -7   0 3065.69   71.49
  -1  -7   0 3066.79   71.79
  -1  -7   0 3109.69   76.49
  -1  -7   0 3092.39   72.29
  -1  -7   0 3082.09   73.59
  -1  -7   0 2990.50   62.99
   1   7   0 3171.28   71.79
   1   7   0 3207.88   76.89
   1   7   0 3093.79   60.19
   1   7   0 3077.59   75.09
   1   7   0 3090.49   72.89
   1   7   0 3107.09   73.29
   1   7   0 3116.79   71.99
   1   7   0 3057.39   68.79
   1   7   0 3104.89   62.49
  -2  -7   0   72.89    9.10
  -2  -7   0   66.89    6.60
  -2  -7   0   73.19   10.10
  -2  -7   0   76.39    4.40
  -2  -7   0   83.69   10.00
  -2  -7   0   85.79    4.40
  -2  -7   0   79.39    4.30
  -2  -7   0   77.39    6.60
  -2  -7   0   79.29    9.80
  -2  -7   0   91.39    9.10
  -2  -7   0   93.59    7.80
  -2  -7   0   88.49    9.00
  -2  -7   0   87.99    9.30
   2   7   0   86.79    9.80
   2   7   0   83.19    9.20
   2   7   0   78.99    9.20
   2   7   0   98.29    9.20
   2   7   0   83.99    6.00
   2   7   0   67.69    8.40
   2   7   0   72.19    7.70
   2   7   0  101.69    9.40
   2   7   0   75.09    6.40
  -3  -7   0   29.50    5.20
  -3  -7   0   36.80    3.90
  -3  -7   0   37.90    7.10
  -3  -7   0   43.30    8.60
  -3  -7   0   44.30    7.70
  -3  -7   0   35.80    6.40
  -3  -7   0   51.99    6.80
  -3  -7   0   29.70    6.40
  -3  -7   0   39.00    4.30
  -3  -7   0   36.40    5.60
  -3  -7   0   41.40    7.80
  -3  -7   0   32.10    6.60
   3   7   0   32.60    6.90
   3   7   0   27.00    6.50
   3   7   0   48.80    5.10
   3   7   0   41.10    6.10
   3   7   0   41.90    8.10
   3   7   0   45.70    7.80
   3   7   0   30.00    6.50
   3   7   0   29.40    6.30
  -4  -7   0  702.43   21.60
  -4  -7   0  699.83   19.40
  -4  -7   0  722.43   32.30
  -4  -7   0  724.03   27.60
  -4  -7   0  731.23   29.30
  -4  -7   0  704.53   23.80
  -4  -7   0  697.43   26.60
  -4  -7   0  658.33   29.20
  -4  -7   0  728.03   26.00
  -4  -7   0  764.32   32.80
  -4  -7   0  683.53   21.10
   4   7   0  712.53   36.20
   4   7   0  736.43   27.50
   4   7   0  711.63   31.00
   4   7   0  726.23   23.20
   4   7   0  704.83   27.80
   4   7   0  709.83   27.20
   4   7   0  738.33   25.80
   4   7   0  691.43   26.80
   4   7   0  745.03   31.90
  -5  -7   0  857.91   27.40
  -5  -7   0  925.31   31.60
  -5  -7   0  946.31   38.30
  -5  -7   0  857.01   28.40
  -5  -7   0  980.90   32.00
  -5  -7   0  916.51   31.30
  -5  -7   0  923.61   38.80
  -5  -7   0  939.51   32.20
  -5  -7   0  953.80   36.00
   5   7   0  930.81   33.90
   5   7   0  913.61   37.60
   5   7   0  911.01   33.50
   5   7   0  880.31   31.10
   5   7   0  936.61   32.00
   5   7   0  924.31   31.10
   5   7   0  915.01   29.00
   5   7   0  961.90   38.00
  -6  -7   0   -2.30    3.60
  -6  -7   0   -3.50    3.10
  -6  -7   0   -5.00    3.80
  -6  -7   0    0.20    2.50
  -6  -7   0    6.80    5.40
  -6  -7   0    2.10    5.10
  -6  -7   0   -0.50    2.60
  -6  -7   0   -4.40    2.30
   6   7   0   -2.60    2.70
   6   7   0   -0.60    2.60
   6   7   0    4.10    3.60
   6   7   0   -2.20    4.20
   6   7   0   -4.20    4.50
   6   7   0    0.40    3.90
  -7  -7   0   -1.90    4.50
  -7  -7   0    3.10    5.60
  -7  -7   0   -2.50    3.30
  -7  -7   0   -1.10    3.50
  -7  -7   0    0.60    3.40
  -7  -7   0   -2.10    2.70
  -7  -7   0    2.10    5.80
   7   7   0   -3.00    2.90
   7   7   0    7.40    5.20
   7   7   0   -1.50    4.00
   7   7   0   -0.50    3.10
   7   7   0   -0.50    4.60
   7   7   0    3.20    3.90
   7   7   0   -2.90    4.50
  -8  -7   0  441.46   19.20
  -8  -7   0  435.66   27.30
  -8  -7   0  442.76   21.10
  -8  -7   0  461.35   27.20
  -8  -7   0  469.05   27.00
  -8  -7   0  435.56   30.20
   8   7   0  449.26   29.30
   8   7   0  431.46   22.70
   8   7   0  473.35   32.20
   8   7   0  466.95   27.00
   8   7   0  427.76   30.00
   8   7   0  458.65   26.10
  -9  -7   0  183.08   15.90
  -9  -7   0  170.78   18.40
  -9  -7   0  198.78   22.00
  -9  -7   0  166.18   12.50
  -9  -7   0  168.48   13.70
  -9  -7   0  185.08   17.60
   9   7   0  190.48   22.40
   9   7   0  212.28   19.20
   9   7   0  180.78   22.50
   9   7   0  189.98   15.40
   9   7   0  177.48   19.90
   9   7   0  198.68   19.20
 -10  -7   0  229.78   16.00
 -10  -7   0  296.37   23.60
 -10  -7   0  285.97   24.30
 -10  -7   0  243.28   26.70
 -10  -7   0  231.08   19.20
 -10  -7   0  257.77   17.40
  10   7   0  239.68   23.00
  10   7   0  235.38   26.10
  10   7   0  224.68   20.90
  10   7   0  247.08   19.00
  10   7   0  219.38   23.40
 -11  -7   0   53.59   13.30
 -11  -7   0   71.89   17.40
 -11  -7   0   63.09   12.70
 -11  -7   0   65.79   10.70
 -11  -7   0   48.80    9.60
  11   7   0   73.29   12.30
  11   7   0   59.59   14.00
  11   7   0   60.19   14.60
  11   7   0   53.49   12.60
  11   7   0   51.09   14.10
 -12  -7   0   34.90   12.90
 -12  -7   0   20.30   11.90
 -12  -7   0   32.20    8.50
 -12  -7   0   42.20   10.10
 -12  -7   0   46.50   15.90
  12   7   0   39.10   12.40
  12   7   0   52.19   10.60
  12   7   0   55.99   16.40
  12   7   0   63.19   14.90
 -13  -7   0  327.97   22.80
 -13  -7   0  411.26   24.60
 -13  -7   0  402.46   29.30
 -13  -7   0  311.57   32.00
 -13  -7   0  380.06   32.00
  13   7   0  384.46   30.70
  13   7   0  380.36   31.20
  13   7   0  400.26   28.80
  13   7   0  329.97   34.60
 -14  -7   0  173.98   17.90
 -14  -7   0   85.59   21.40
 -14  -7   0  110.89   20.20
 -14  -7   0  153.78   16.90
  14   7   0  140.69   22.30
  14   7   0  116.69   18.30
  14   7   0  119.79   22.30
  16  -8   0   13.00   10.80
  16  -8   0   13.00   11.90
  16  -8   0   -5.80   19.30
 -16   8   0   10.60    9.30
 -16   8   0  -14.30   14.10
 -16   8   0   10.10   13.60
 -16   8   0   10.00    8.80
 -16   8   0    6.60   14.00
  15  -8   0   -0.80    7.10
  15  -8   0  -18.90    8.00
  15  -8   0   -0.20   10.60
 -15   8   0   -0.30   10.00
 -15   8   0   14.90    9.00
 -15   8   0  -10.20    6.30
 -15   8   0    4.80   11.00
  14  -8   0   91.09   21.20
  14  -8   0  110.29   19.70
  14  -8   0  110.59   19.40
  14  -8   0  105.09   17.90
  14  -8   0  113.19   25.40
 -14   8   0  116.89   20.70
 -14   8   0  103.69   19.00
 -14   8   0  102.69   14.90
 -14   8   0   88.19   16.90
  13  -8   0  119.19   20.90
  13  -8   0  122.19   19.70
  13  -8   0  103.69   17.60
  13  -8   0  152.78   19.60
  13  -8   0  129.49   19.90
 -13   8   0   88.69   14.90
 -13   8   0   88.89   16.30
 -13   8   0  111.39   20.70
 -13   8   0  104.49   18.10
 -13   8   0  115.99   13.20
  12  -8   0   91.49   18.20
  12  -8   0  114.39   17.50
  12  -8   0  106.79   12.00
  12  -8   0   93.19   15.20
  12  -8   0   83.09   14.40
  12  -8   0   82.09   14.50
 -12   8   0   71.69   18.50
 -12   8   0   78.99   11.80
 -12   8   0   70.69   15.30
 -12   8   0   91.09   15.70
 -12   8   0   97.09   14.90
  11  -8   0  138.19   12.90
  11  -8   0  121.79   15.10
  11  -8   0  153.58   18.10
  11  -8   0  155.48   21.20
  11  -8   0  115.09   19.00
 -11   8   0  107.79   17.10
 -11   8   0  144.79   16.60
 -11   8   0  157.58   13.10
 -11   8   0  155.48   20.20
 -11   8   0  155.68   15.40
 -11   8   0  121.59   16.40
  10  -8   0 1064.29   48.60
  10  -8   0 1102.09   43.40
  10  -8   0 1067.49   34.70
  10  -8   0 1032.30   47.00
  10  -8   0 1103.09   45.10
  10  -8   0 1117.29   47.00
 -10   8   0 1095.89   34.70
 -10   8   0 1118.39   50.29
 -10   8   0 1209.28   46.70
 -10   8   0 1142.39   43.60
 -10   8   0 1049.89   41.10
 -10   8   0 1106.19   49.90
 -10   8   0 1055.89   36.80
 -10   8   0 1121.49   47.40
   9  -8   0  247.38   19.30
   9  -8   0  199.38   20.60
   9  -8   0  220.98   18.90
   9  -8   0  261.67   25.30
   9  -8   0  209.28   16.90
   9  -8   0  206.88   13.10
   9  -8   0  213.98   20.40
   9  -8   0  216.78   15.30
   9  -8   0  238.08   19.10
  -9   8   0  194.78   15.30
  -9   8   0  223.58   14.40
  -9   8   0  199.08   12.90
  -9   8   0  195.38   15.30
  -9   8   0  184.18   20.00
  -9   8   0  204.68   20.10
  -9   8   0  221.38   19.00
  -9   8   0  210.18   17.30
  -9   8   0  236.28   20.30
   8  -8   0   18.40    8.40
   8  -8   0   20.20    7.10
   8  -8   0   25.10    5.10
   8  -8   0   16.60    6.10
   8  -8   0   19.10    7.40
   8  -8   0   23.00    5.40
   8  -8   0   31.60    7.80
   8  -8   0   23.30    7.30
   8  -8   0   31.10    7.60
  -8   8   0   13.00    5.20
  -8   8   0   23.10    8.10
  -8   8   0   25.60    5.60
  -8   8   0   17.20    6.50
  -8   8   0   20.30    7.50
  -8   8   0   15.90    5.10
  -8   8   0   13.70    4.20
  -8   8   0   19.00    7.40
  -8   8   0   15.40    5.40
  -8   8   0   20.30    4.30
   7  -8   0   28.80    6.80
   7  -8   0   24.40    5.30
   7  -8   0   22.00    6.10
   7  -8   0   16.80    6.00
   7  -8   0   10.80    5.00
   7  -8   0   19.50    6.30
   7  -8   0   25.20   13.70
   7  -8   0   14.90    5.70
   7  -8   0   24.60    8.40
   7  -8   0   27.80    4.70
   7  -8   0   22.80    6.70
  -7   8   0   24.60    6.10
  -7   8   0   20.20    5.30
  -7   8   0   22.90    6.70
  -7   8   0   19.30    4.70
  -7   8   0   21.40    5.80
  -7   8   0   26.80    6.60
  -7   8   0   15.60    6.00
  -7   8   0   34.60    8.40
  -7   8   0   31.00    5.40
  -7   8   0   24.00    4.80
   6  -8   0   71.09    7.10
   6  -8   0   68.19    7.60
   6  -8   0   52.09    9.50
   6  -8   0   67.29    8.80
   6  -8   0   78.99   10.60
   6  -8   0   70.39    9.40
   6  -8   0   56.79    7.40
   6  -8   0   51.89    9.70
   6  -8   0   80.19   10.60
   6  -8   0   78.59    9.60
  -6   8   0   64.89   10.60
  -6   8   0   73.99    8.40
  -6   8   0   89.69    9.20
  -6   8   0   56.89    7.40
  -6   8   0   70.39    7.10
  -6   8   0   76.89    8.50
  -6   8   0   66.69    7.60
  -6   8   0   49.20    8.00
  -6   8   0   83.79   10.70
  -6   8   0   56.39    9.10
   5  -8   0  171.58   10.60
   5  -8   0  150.08   13.20
   5  -8   0  170.78   13.60
   5  -8   0  154.98    8.20
   5  -8   0  149.29   14.20
   5  -8   0  173.98   15.10
   5  -8   0  151.68   11.20
   5  -8   0  144.79   13.40
   5  -8   0  150.88   13.20
   5  -8   0  157.68   13.30
   5  -8   0  159.38    8.90
   5  -8   0  155.58   12.90
  -5   8   0  149.09   12.40
  -5   8   0  161.78   12.80
  -5   8   0  152.58    8.00
  -5   8   0  131.69   12.00
  -5   8   0  149.69   13.50
  -5   8   0  165.68   14.10
  -5   8   0  159.98   10.60
  -5   8   0  160.28   10.60
  -5   8   0  154.48   11.30
  -5   8   0  185.48   11.40
  -5   8   0  163.78   14.10
   4  -8   0  493.85   25.00
   4  -8   0  514.35   17.10
   4  -8   0  514.55   18.90
   4  -8   0  493.25   22.20
   4  -8   0  491.65   23.40
   4  -8   0  524.15   20.70
   4  -8   0  514.25   23.20
   4  -8   0  506.95   14.60
   4  -8   0  487.35   24.80
   4  -8   0  511.65   26.40
  -4   8   0  503.95   22.50
  -4   8   0  517.55   23.20
  -4   8   0  517.35   20.80
  -4   8   0  539.15   24.30
  -4   8   0  513.55   24.20
  -4   8   0  539.45   31.70
  -4   8   0  509.45   22.10
  -4   8   0  501.15   25.60
  -4   8   0  484.85   14.20
  -4   8   0  539.35   19.80
  -4   8   0  506.85   17.90
  -4   8   0  514.95   21.30
  -4   8   0  515.65   18.00
  -4   8   0  462.85   24.20
   3  -8   0 1033.00   22.50
   3  -8   0 1075.99   32.40
   3  -8   0 1038.00   35.80
   3  -8   0  988.30   33.50
   3  -8   0 1040.50   27.70
   3  -8   0 1068.59   38.00
   3  -8   0  983.30   35.10
   3  -8   0 1069.09   30.40
   3  -8   0 1078.79   32.20
   3  -8   0 1081.69   39.60
   3  -8   0 1052.79   37.70
  -3   8   0  981.10   35.30
  -3   8   0 1084.49   26.30
  -3   8   0 1079.99   32.80
  -3   8   0 1027.90   35.50
  -3   8   0 1055.89   32.80
  -3   8   0 1028.20   30.20
  -3   8   0 1083.09   30.70
  -3   8   0 1024.70   34.30
  -3   8   0 1064.59   37.60
  -3   8   0 1084.49   33.50
  -3   8   0 1028.50   36.70
  -3   8   0  989.80   37.20
  -3   8   0  938.01   37.30
  -3   8   0 1020.30   26.00
  -3   8   0 1041.70   33.20
  -3   8   0 1017.40   22.20
   2  -8   0  561.34   12.60
   2  -8   0  572.04   24.90
   2  -8   0  559.44   21.20
   2  -8   0  544.25   24.00
   2  -8   0  547.25   20.40
   2  -8   0  529.55   18.20
   2  -8   0  579.54   22.80
   2  -8   0  586.54   27.50
   2  -8   0  605.84   26.70
   2  -8   0  565.44   26.90
   2  -8   0  532.05   22.80
  -2   8   0  552.34   19.40
  -2   8   0  581.84   24.70
  -2   8   0  568.74   23.70
  -2   8   0  543.95   25.70
  -2   8   0  548.75   20.40
  -2   8   0  520.95   25.80
  -2   8   0  527.35   21.00
  -2   8   0  572.24   22.00
  -2   8   0  560.54   14.70
  -2   8   0  552.14   14.60
  -2   8   0  541.15   21.80
  -2   8   0  525.65   25.10
  -2   8   0  531.85   25.40
  -2   8   0  538.25   24.10
   1  -8   0  420.96   19.90
   1  -8   0  418.36   14.80
   1  -8   0  453.15   17.20
   1  -8   0  468.85   22.50
   1  -8   0  462.65   19.40
   1  -8   0  430.46   20.10
   1  -8   0  434.16   16.00
   1  -8   0  415.46   22.60
   1  -8   0  392.46   21.30
   1  -8   0  409.86   22.40
   1  -8   0  424.56   20.90
  -1   8   0  424.06   21.80
  -1   8   0  449.26   20.10
  -1   8   0  385.36   21.60
  -1   8   0  425.36   20.70
  -1   8   0  425.66   18.50
  -1   8   0  424.66   19.00
  -1   8   0  405.96   19.40
  -1   8   0  431.26   22.00
  -1   8   0  411.06   15.40
  -1   8   0  431.16   22.60
  -1   8   0  383.76   17.20
   0  -8   0  389.96   20.00
   0  -8   0  438.76   21.70
   0  -8   0  395.86   18.50
   0  -8   0  425.36   16.10
   0  -8   0  380.16   17.50
   0  -8   0  413.46   20.40
   0  -8   0  410.16   22.90
   0  -8   0  377.36   20.20
   0  -8   0  391.66   13.90
   0  -8   0  437.66   22.70
   0   8   0  411.96   14.30
   0   8   0  390.86   21.50
   0   8   0  387.06   17.50
   0   8   0  417.16   15.90
   0   8   0  409.56   19.40
   0   8   0  370.96   21.90
   0   8   0  410.56   20.50
   0   8   0  384.96   19.00
   0   8   0  435.26   21.90
   0   8   0  382.96   20.60
  -1  -8   0    9.50    3.60
  -1  -8   0    8.50    3.30
  -1  -8   0   15.60    3.40
  -1  -8   0   14.50    4.30
  -1  -8   0   14.10    2.20
  -1  -8   0   14.60    5.10
  -1  -8   0   10.60    5.30
  -1  -8   0   10.90    4.80
  -1  -8   0    8.20    3.60
  -1  -8   0   12.30    4.40
  -1  -8   0    7.20    4.00
   1   8   0   14.70    3.30
   1   8   0    8.20    3.40
   1   8   0   10.20    4.50
   1   8   0   17.40    4.10
   1   8   0    2.20    3.20
   1   8   0    6.60    2.00
   1   8   0    8.30    4.30
   1   8   0    8.20    3.70
   1   8   0   14.40    4.40
   1   8   0    4.40    3.00
  -2  -8   0  257.47   13.50
  -2  -8   0  271.67   16.70
  -2  -8   0  239.18   16.30
  -2  -8   0  288.37   18.10
  -2  -8   0  247.58   18.50
  -2  -8   0  250.97    8.80
  -2  -8   0  251.67    7.70
  -2  -8   0  242.58   16.80
  -2  -8   0  255.67   13.20
  -2  -8   0  262.37   16.00
  -2  -8   0  246.18   11.90
  -2  -8   0  260.17    8.50
   2   8   0  249.28   11.10
   2   8   0  250.87   14.50
   2   8   0  253.67   16.80
   2   8   0  278.07   18.10
   2   8   0  226.78   16.20
   2   8   0  277.47   13.10
   2   8   0  239.38   16.60
   2   8   0  264.57   15.70
  -3  -8   0 1278.67   32.00
  -3  -8   0 1293.57   29.10
  -3  -8   0 1296.87   46.40
  -3  -8   0 1256.37   40.40
  -3  -8   0 1256.47   35.20
  -3  -8   0 1384.76   46.00
  -3  -8   0 1275.57   41.90
  -3  -8   0 1231.08   40.70
   3   8   0 1195.58   39.10
   3   8   0 1306.47   42.00
   3   8   0 1350.36   44.50
   3   8   0 1318.27   35.60
   3   8   0 1328.47   44.20
   3   8   0 1296.37   41.60
   3   8   0 1280.57   39.00
   3   8   0 1289.57   32.90
  -4  -8   0  159.98   15.50
  -4  -8   0  151.28   11.10
  -4  -8   0  139.79   14.70
  -4  -8   0  171.98   13.30
  -4  -8   0  149.29    9.30
  -4  -8   0  150.38   13.70
  -4  -8   0  150.48   13.00
  -4  -8   0  170.18   11.30
  -4  -8   0  180.08   11.50
  -4  -8   0  138.89   11.90
   4   8   0  153.88   14.80
   4   8   0  156.58   10.00
   4   8   0  163.18   12.80
   4   8   0  160.98   13.40
   4   8   0  167.28   16.00
   4   8   0  136.29   12.80
   4   8   0  164.08   11.50
  -5  -8   0  388.26   16.30
  -5  -8   0  405.56   23.50
  -5  -8   0  433.36   21.70
  -5  -8   0  389.16   26.90
  -5  -8   0  371.46   18.00
  -5  -8   0  409.06   20.60
  -5  -8   0  380.26   24.80
  -5  -8   0  389.46   20.50
  -5  -8   0  397.06   15.10
   5   8   0  423.66   22.40
   5   8   0  391.36   21.10
   5   8   0  390.66   19.90
   5   8   0  398.46   22.40
   5   8   0  392.26   23.70
   5   8   0  387.36   24.60
   5   8   0  388.16   17.70
   5   8   0  416.26   21.10
  -6  -8   0   14.10    6.90
  -6  -8   0   10.10    5.90
  -6  -8   0    7.70    5.60
  -6  -8   0   13.60    4.70
  -6  -8   0   18.10    4.70
  -6  -8   0   16.90    5.00
  -6  -8   0   15.80    4.60
   6   8   0    1.70    6.00
   6   8   0   14.60    7.20
   6   8   0   17.20    5.30
   6   8   0   16.60    6.50
   6   8   0   15.40    4.50
   6   8   0   14.90    5.50
   6   8   0    8.80    4.90
  -7  -8   0  267.47   23.80
  -7  -8   0  248.38   15.90
  -7  -8   0  259.87   13.70
  -7  -8   0  269.57   16.50
  -7  -8   0  222.08   19.40
  -7  -8   0  266.87   21.20
  -7  -8   0  248.18   15.40
   7   8   0  261.77   22.40
   7   8   0  276.57   20.50
   7   8   0  223.48   16.70
   7   8   0  258.37   16.30
   7   8   0  287.67   23.80
   7   8   0  283.57   20.50
  -8  -8   0  243.48   21.40
  -8  -8   0  203.28   22.10
  -8  -8   0  238.08   20.10
  -8  -8   0  251.27   17.10
  -8  -8   0  216.08   13.90
  -8  -8   0  199.78   15.50
   8   8   0  216.28   21.40
   8   8   0  212.58   18.30
   8   8   0  214.68   20.00
   8   8   0  216.98   16.40
   8   8   0  248.28   22.60
  -9  -8   0   40.90   12.10
  -9  -8   0   49.00    9.40
  -9  -8   0   52.19    8.30
  -9  -8   0   50.99    9.30
  -9  -8   0   40.40   11.50
   9   8   0   60.09    9.30
   9   8   0   38.70   10.80
   9   8   0   34.60   10.10
   9   8   0   38.50   11.10
 -10  -8   0  156.58   14.60
 -10  -8   0  153.58   18.20
 -10  -8   0  137.59   13.00
 -10  -8   0  138.39   15.70
 -10  -8   0  158.08   19.30
  10   8   0  109.59   24.60
  10   8   0  109.19   18.30
  10   8   0  143.49   18.10
  10   8   0  151.38   16.60
  10   8   0  164.48   15.40
  10   8   0  166.88   17.70
 -11  -8   0   31.60    9.80
 -11  -8   0   21.40   11.90
 -11  -8   0   42.20    9.20
 -11  -8   0   32.50   10.50
 -11  -8   0   32.70   12.20
  11   8   0   23.10    9.30
  11   8   0   40.40   10.50
  11   8   0   33.20   14.40
  11   8   0   34.60   13.40
  11   8   0   25.70    9.90
 -12  -8   0   80.49   13.50
 -12  -8   0   59.89   11.80
 -12  -8   0   77.09   16.50
  12   8   0   60.59   11.00
  12   8   0   63.99   14.90
  12   8   0   48.50   20.70
 -13  -8   0   39.10   11.00
 -13  -8   0   37.70   12.20
  13   8   0    6.60   11.30
  13   8   0   67.19   16.30
 -14  -8   0   -5.90    5.50
 -14  -8   0  -12.00    6.70
  14   8   0   -0.10   10.40
  15  -9   0  436.96   34.30
  15  -9   0  393.26   35.40
  15  -9   0  412.26   39.30
 -15   9   0  372.26   34.10
 -15   9   0  390.46   32.30
 -15   9   0  383.66   37.90
 -15   9   0  398.76   35.70
 -15   9   0  401.36   36.80
  14  -9   0  199.28   32.90
  14  -9   0  202.38   27.80
  14  -9   0  224.08   25.00
  14  -9   0  176.28   23.20
 -14   9   0  163.38   25.70
 -14   9   0  140.39   21.30
 -14   9   0  211.28   18.10
 -14   9   0  204.38   21.60
 -14   9   0  154.98   24.10
 -14   9   0  184.28   30.20
  13  -9   0  102.49   17.70
  13  -9   0   84.69   16.30
  13  -9   0  107.99   19.40
  13  -9   0  113.59   19.90
  13  -9   0  107.99   16.00
 -13   9   0  105.29   19.10
 -13   9   0   95.49   16.10
 -13   9   0   99.89   12.90
 -13   9   0   64.79   14.10
 -13   9   0   91.09   18.10
 -13   9   0   76.89   17.80
  12  -9   0    7.70    4.40
  12  -9   0   13.20    7.60
  12  -9   0    1.80    6.60
  12  -9   0    4.20    7.50
  12  -9   0    0.50    6.20
 -12   9   0    2.20    8.80
 -12   9   0   11.80    5.70
 -12   9   0    0.30    7.10
 -12   9   0   -1.70    5.90
 -12   9   0    6.50    7.30
 -12   9   0   16.60   15.80
  11  -9   0   60.09   12.40
  11  -9   0   48.20   11.70
  11  -9   0   89.59   11.20
  11  -9   0   70.69   14.70
  11  -9   0   81.89   15.90
  11  -9   0   87.19   16.30
 -11   9   0   99.29   11.10
 -11   9   0   83.49   15.90
 -11   9   0   78.79   14.00
 -11   9   0   60.89   14.00
 -11   9   0   78.79   15.00
 -11   9   0   81.09   15.60
  10  -9   0  561.94   30.70
  10  -9   0  540.05   33.50
  10  -9   0  585.44   32.10
  10  -9   0  575.94   35.80
  10  -9   0  589.64   33.40
  10  -9   0  574.24   38.90
  10  -9   0  584.54   24.20
 -10   9   0  608.94   30.40
 -10   9   0  576.54   37.00
 -10   9   0  610.34   24.30
 -10   9   0  603.44   36.30
 -10   9   0  602.64   34.30
 -10   9   0  641.44   37.90
 -10   9   0  605.94   29.40
   9  -9   0  215.08   19.20
   9  -9   0  228.18   19.10
   9  -9   0  226.18   13.90
   9  -9   0  224.88   21.10
   9  -9   0  216.48   17.10
   9  -9   0  229.88   22.60
   9  -9   0  226.18   21.90
   9  -9   0  218.28   19.50
  -9   9   0  230.38   13.80
  -9   9   0  226.68   21.20
  -9   9   0  217.88   16.70
  -9   9   0  242.18   17.50
  -9   9   0  208.88   19.40
  -9   9   0  196.88   20.50
  -9   9   0  237.18   19.70
  -9   9   0  247.68   15.90
  -9   9   0  220.98   14.70
   8  -9   0  191.98   11.80
   8  -9   0  199.68   11.40
   8  -9   0  205.68   16.90
   8  -9   0  199.18   18.40
   8  -9   0  196.38   18.60
   8  -9   0  161.08   18.30
   8  -9   0  183.58   16.80
   8  -9   0  180.78   16.70
   8  -9   0  187.68   15.40
   8  -9   0  209.88   18.50
  -8   9   0  179.78   16.20
  -8   9   0  191.88   18.60
  -8   9   0  188.78   14.40
  -8   9   0  185.08   14.50
  -8   9   0  202.48   13.30
  -8   9   0  192.48   17.70
  -8   9   0  178.48   16.10
  -8   9   0  211.58   19.50
  -8   9   0  181.28   11.20
   7  -9   0   96.79   13.10
   7  -9   0  112.89    8.00
   7  -9   0  100.89   12.40
   7  -9   0   87.99   13.90
   7  -9   0  115.49   12.80
   7  -9   0  103.39   13.00
   7  -9   0  113.69   12.00
   7  -9   0  117.89    8.70
   7  -9   0  101.59    9.70
   7  -9   0  123.99   14.90
   7  -9   0  105.59   12.10
  -7   9   0   95.19   11.00
  -7   9   0  103.89   11.70
  -7   9   0  123.29   13.20
  -7   9   0   99.29   16.20
  -7   9   0   77.19   12.30
  -7   9   0   96.09    7.70
  -7   9   0  103.49   10.50
  -7   9   0  104.59    9.50
  -7   9   0  104.39   10.40
   6  -9   0  199.88   16.60
   6  -9   0  163.28   16.90
   6  -9   0  175.78   10.00
   6  -9   0  179.28   16.30
   6  -9   0  165.58   15.90
   6  -9   0  161.18   16.10
   6  -9   0  184.18   15.20
   6  -9   0  174.28   14.80
   6  -9   0  165.68   13.80
   6  -9   0  175.98   14.70
  -6   9   0  188.88   12.30
  -6   9   0  195.58   16.80
  -6   9   0  200.28   13.10
  -6   9   0  173.08   16.00
  -6   9   0  174.68   13.60
  -6   9   0  197.88   13.50
  -6   9   0  154.58   14.10
  -6   9   0  164.48   14.50
  -6   9   0  172.98   12.80
   5  -9   0  987.30   40.90
   5  -9   0  989.00   40.00
   5  -9   0 1085.89   31.60
   5  -9   0 1096.79   28.90
   5  -9   0 1076.59   37.90
   5  -9   0 1139.39   39.60
   5  -9   0  991.60   36.10
   5  -9   0 1070.19   26.70
   5  -9   0 1023.70   33.30
   5  -9   0 1117.19   41.10
  -5   9   0 1118.79   35.40
  -5   9   0 1089.69   34.00
  -5   9   0 1067.89   34.50
  -5   9   0 1042.50   39.20
  -5   9   0  995.90   37.20
  -5   9   0 1155.58   39.50
  -5   9   0 1046.10   41.20
  -5   9   0 1058.79   31.10
  -5   9   0 1009.70   31.90
  -5   9   0 1055.59   25.80
  -5   9   0  933.41   36.80
  -5   9   0 1096.89   37.40
   4  -9   0  148.39    9.30
   4  -9   0  134.59   10.90
   4  -9   0  161.48    7.30
   4  -9   0  142.79   12.50
   4  -9   0  113.89   12.80
   4  -9   0  160.98   10.80
   4  -9   0  145.79   13.20
   4  -9   0  144.59   14.00
   4  -9   0  142.69   12.70
   4  -9   0  153.88   15.00
  -4   9   0  160.28   13.10
  -4   9   0  148.29    9.20
  -4   9   0  141.29   12.30
  -4   9   0  134.59   11.60
  -4   9   0  143.19   13.50
  -4   9   0  111.19   12.50
  -4   9   0  177.38   11.40
  -4   9   0  148.89   12.90
  -4   9   0  148.59   14.40
  -4   9   0  131.99    8.90
  -4   9   0  142.39   10.80
  -4   9   0  154.98    7.10
  -4   9   0  147.69   11.10
   3  -9   0   13.90    5.00
   3  -9   0   11.40    4.70
   3  -9   0   17.40    4.30
   3  -9   0   16.20    2.70
   3  -9   0    8.70    4.10
   3  -9   0   16.30    5.30
   3  -9   0   10.50    4.40
   3  -9   0   21.50    4.20
   3  -9   0   20.40    4.90
   3  -9   0   19.10    6.70
  -3   9   0   18.20    5.20
  -3   9   0   15.70    5.00
  -3   9   0   11.80    3.80
  -3   9   0   15.20    2.90
  -3   9   0    4.00    3.70
  -3   9   0    6.20    4.50
  -3   9   0   10.20    4.10
  -3   9   0    9.90    4.00
  -3   9   0   14.70    6.30
  -3   9   0   20.10    6.30
  -3   9   0   18.20    4.60
  -3   9   0   13.00    2.90
  -3   9   0   12.00    2.10
   2  -9   0 1615.64   39.80
   2  -9   0 1640.44   46.80
   2  -9   0 1639.24   52.69
   2  -9   0 1590.64   29.90
   2  -9   0 1659.23   55.49
   2  -9   0 1616.94   49.40
   2  -9   0 1572.94   51.79
   2  -9   0 1553.24   45.10
   2  -9   0 1497.25   40.90
   2  -9   0 1592.84   50.29
  -2   9   0 1573.14   46.40
  -2   9   0 1680.53   44.60
  -2   9   0 1529.55   42.20
  -2   9   0 1651.23   48.50
  -2   9   0 1621.54   40.20
  -2   9   0 1603.24   32.50
  -2   9   0 1644.94   56.09
  -2   9   0 1614.24   44.90
  -2   9   0 1597.44   43.20
  -2   9   0 1577.34   32.30
  -2   9   0 1626.84   50.49
  -2   9   0 1573.24   29.70
   1  -9   0  185.78   14.70
   1  -9   0  207.48   14.20
   1  -9   0  193.78   16.20
   1  -9   0  206.28   13.40
   1  -9   0  199.98   15.40
   1  -9   0  201.28   16.70
   1  -9   0  191.68   11.70
   1  -9   0  216.98   11.60
   1  -9   0  210.98   14.30
   1  -9   0  190.78   12.30
  -1   9   0  211.68   12.30
  -1   9   0  211.48   14.10
  -1   9   0  220.28   15.70
  -1   9   0  193.78   10.70
  -1   9   0  186.08   13.80
  -1   9   0  218.38   16.30
  -1   9   0  231.38   13.90
   0  -9   0  341.77   15.20
   0  -9   0  317.47   14.60
   0  -9   0  328.07   21.00
   0  -9   0  379.46   20.70
   0  -9   0  371.96   20.80
   0  -9   0  310.47   13.30
   0  -9   0  355.76   22.50
   0  -9   0  322.47   17.50
   0   9   0  354.26   20.10
   0   9   0  335.07   18.50
   0   9   0  324.87   18.30
   0   9   0  353.36   13.60
   0   9   0  342.97   20.50
   0   9   0  346.47   17.40
   0   9   0  317.77   14.50
  -1  -9   0   69.29    3.70
  -1  -9   0   69.19    9.40
  -1  -9   0   58.59   10.50
  -1  -9   0   64.49    6.70
  -1  -9   0   62.09    7.30
  -1  -9   0   70.69    8.80
  -1  -9   0   62.69   10.20
  -1  -9   0   68.19    7.50
   1   9   0   78.09    5.80
   1   9   0   70.49    6.80
   1   9   0   54.09    9.30
   1   9   0   60.09    9.10
   1   9   0   74.49    8.90
   1   9   0   75.89   14.00
   1   9   0   74.59   10.00
   1   9   0   79.39    8.40
  -2  -9   0 1090.79   40.60
  -2  -9   0 1098.79   23.70
  -2  -9   0 1116.89   20.90
  -2  -9   0 1135.29   44.00
  -2  -9   0 1159.68   37.10
  -2  -9   0 1120.99   40.70
  -2  -9   0 1044.80   31.40
  -2  -9   0 1101.49   37.60
  -2  -9   0 1116.29   32.20
  -2  -9   0 1061.89   38.20
   2   9   0 1096.49   40.60
   2   9   0 1056.39   39.30
   2   9   0  965.90   38.20
   2   9   0 1107.99   31.00
   2   9   0 1094.09   37.10
   2   9   0 1082.89   35.20
   2   9   0 1072.69   28.40
  -3  -9   0  711.63   30.30
  -3  -9   0  768.82   31.20
  -3  -9   0  749.62   18.80
  -3  -9   0  759.92   19.00
  -3  -9   0  725.53   33.60
  -3  -9   0  747.73   26.00
  -3  -9   0  740.03   32.00
  -3  -9   0  706.23   25.40
  -3  -9   0  712.93   35.00
   3   9   0  753.02   33.00
   3   9   0  709.43   28.40
   3   9   0  751.12   23.20
   3   9   0  798.12   34.10
   3   9   0  739.93   25.20
   3   9   0  750.12   30.00
   3   9   0  779.22   32.20
   3   9   0  677.03   30.50
  -4  -9   0  896.21   22.60
  -4  -9   0  805.32   29.50
  -4  -9   0  855.41   33.30
  -4  -9   0  874.11   39.30
  -4  -9   0  855.71   34.20
  -4  -9   0  859.41   23.30
  -4  -9   0  822.62   34.30
  -4  -9   0  857.21   29.00
  -4  -9   0  888.31   39.80
   4   9   0  862.01   34.10
   4   9   0  779.12   36.70
   4   9   0  819.52   28.80
   4   9   0  844.92   33.10
   4   9   0  765.42   33.00
   4   9   0  843.32   32.30
   4   9   0  848.62   37.20
   4   9   0  838.02   26.50
  -5  -9   0   80.89    7.00
  -5  -9   0   95.09   11.40
  -5  -9   0   81.69   12.70
  -5  -9   0   79.89   13.60
  -5  -9   0   96.19   13.50
  -5  -9   0  100.69    9.80
  -5  -9   0   78.39    7.20
  -5  -9   0   76.49   10.60
   5   9   0   89.89    9.40
   5   9   0   79.19   17.70
   5   9   0   92.19   14.90
   5   9   0   71.19   11.00
   5   9   0   83.59   10.90
   5   9   0   78.09    8.20
   5   9   0   73.59   12.70
   5   9   0   84.49   16.90
  -6  -9   0   68.59    7.10
  -6  -9   0   47.10    8.30
  -6  -9   0   41.20    6.80
  -6  -9   0   49.10   16.30
  -6  -9   0   54.59    9.10
  -6  -9   0   63.99   12.40
  -6  -9   0   69.39   13.40
   6   9   0   49.80    9.50
   6   9   0   64.69   12.40
   6   9   0   45.40   10.50
   6   9   0   63.99    7.90
   6   9   0   55.29    9.20
   6   9   0   68.79   10.80
   6   9   0   51.89    9.00
  -7  -9   0  306.37   18.00
  -7  -9   0  289.17   16.70
  -7  -9   0  285.47   25.80
  -7  -9   0  308.87   23.30
  -7  -9   0  299.27   24.00
  -7  -9   0  282.17   14.50
  -7  -9   0  309.67   19.10
   7   9   0  299.07   21.70
   7   9   0  341.07   26.90
   7   9   0  274.97   24.00
   7   9   0  282.97   19.90
   7   9   0  286.07   22.00
   7   9   0  300.87   17.90
  -8  -9   0  339.27   20.10
  -8  -9   0  346.37   25.70
  -8  -9   0  387.36   21.70
  -8  -9   0  342.67   17.00
  -8  -9   0  362.46   28.90
  -8  -9   0  366.96   26.70
   8   9   0  376.96   25.80
   8   9   0  361.76   25.30
   8   9   0  405.46   23.90
   8   9   0  396.36   21.60
   8   9   0  373.26   29.70
   8   9   0  333.37   26.40
  -9  -9   0   76.69   14.60
  -9  -9   0   66.99   11.70
  -9  -9   0   53.69   14.70
  -9  -9   0   59.79   10.30
   9   9   0   58.29   14.80
   9   9   0   88.79   16.30
   9   9   0   55.89   14.00
   9   9   0   56.19   11.50
   9   9   0   55.89   15.40
   9   9   0   53.79   10.00
 -10  -9   0  177.38   21.90
 -10  -9   0  252.07   28.70
 -10  -9   0  195.78   15.10
 -10  -9   0  200.38   16.80
 -10  -9   0  229.88   26.00
  10   9   0  209.48   22.40
  10   9   0  188.18   17.60
  10   9   0  156.98   23.20
  10   9   0  198.18   25.20
  10   9   0  209.68   22.90
 -11  -9   0  206.08   16.80
 -11  -9   0  222.38   18.10
 -11  -9   0  235.18   27.70
 -11  -9   0  236.18   25.70
  11   9   0  266.77   30.20
  11   9   0  212.48   24.00
 -12  -9   0  234.78   19.50
 -12  -9   0  261.07   28.10
 -12  -9   0  239.08   30.00
 -12  -9   0  266.77   21.30
  12   9   0  242.48   27.90
  12   9   0  261.27   26.60
 -13  -9   0   -0.30   10.40
 -13  -9   0    7.40    7.50
 -13  -9   0    0.50   13.20
 -13  -9   0   -3.80   10.20
  13   9   0    0.70    8.50
  13   9   0    1.60   12.70
  15 -10   0  340.97   31.70
  15 -10   0  378.36   40.30
  15 -10   0  289.47   35.00
 -15  10   0  355.96   29.70
 -15  10   0  287.47   32.50
 -15  10   0  332.67   35.40
 -15  10   0  312.47   27.50
 -15  10   0  240.48   36.60
 -15  10   0  380.66   33.70
  14 -10   0  134.39   22.10
  14 -10   0  148.29   22.70
  14 -10   0  134.99   21.30
  14 -10   0  149.59   26.50
  14 -10   0  205.18   26.20
 -14  10   0  139.39   22.60
 -14  10   0  113.79   20.90
 -14  10   0  109.89   21.80
 -14  10   0  133.59   23.20
 -14  10   0  153.38   16.10
 -14  10   0  145.89   19.10
  13 -10   0   14.80   10.80
  13 -10   0    8.70   10.10
  13 -10   0    2.70    9.20
  13 -10   0   12.90    9.50
  13 -10   0    9.00    8.70
 -13  10   0    2.40    8.10
 -13  10   0   19.40   10.20
 -13  10   0   -1.00    5.60
 -13  10   0   12.70   10.00
 -13  10   0    6.80    8.80
 -13  10   0   -8.70    7.00
  12 -10   0   24.20   11.70
  12 -10   0   31.30   12.00
  12 -10   0   21.00   11.90
  12 -10   0   35.80   11.90
  12 -10   0   45.40    9.20
 -12  10   0    6.60    7.90
 -12  10   0   15.40   10.00
 -12  10   0   16.60    9.90
 -12  10   0   23.20   11.40
 -12  10   0   33.20   11.30
  11 -10   0   51.99    8.90
  11 -10   0   50.69   11.80
  11 -10   0   50.69   12.60
  11 -10   0   55.99   14.20
  11 -10   0   46.80    9.10
  11 -10   0   51.69   11.10
 -11  10   0   26.10   10.90
 -11  10   0   38.90   13.90
 -11  10   0   37.20   10.30
 -11  10   0   54.39   11.70
 -11  10   0   63.99    9.70
 -11  10   0   34.90    9.20
  10 -10   0    3.00    6.80
  10 -10   0    4.70    7.90
  10 -10   0   14.50    8.30
  10 -10   0    1.50    5.80
  10 -10   0   -2.80    6.80
  10 -10   0    1.60    7.00
 -10  10   0    4.20    7.70
 -10  10   0    9.90    6.50
 -10  10   0    3.10    4.30
 -10  10   0   15.10    7.30
 -10  10   0    3.40    5.80
 -10  10   0   -0.40    5.90
   9 -10   0    0.10    4.20
   9 -10   0    0.60    5.50
   9 -10   0   -2.20    4.20
   9 -10   0    5.70    6.00
   9 -10   0   -4.60    3.30
   9 -10   0    5.60    6.30
   9 -10   0    1.70    5.50
   9 -10   0    9.50    7.20
  -9  10   0   -0.40    7.10
  -9  10   0    7.90    4.60
  -9  10   0   14.70    6.40
  -9  10   0    0.30    4.50
  -9  10   0    5.20    4.20
  -9  10   0   10.60    4.40
  -9  10   0    7.60    3.50
  -9  10   0   -8.40    5.30
   8 -10   0  137.69   16.20
   8 -10   0  117.99   14.90
   8 -10   0   98.99   23.20
   8 -10   0  115.59   14.30
   8 -10   0  134.19   11.10
   8 -10   0  109.69   13.40
   8 -10   0  119.59   14.00
   8 -10   0  126.29   10.20
   8 -10   0  112.89   15.40
   8 -10   0  119.59   15.60
  -8  10   0  127.59   16.00
  -8  10   0  133.09   14.50
  -8  10   0  110.79   14.80
  -8  10   0  143.19   12.60
  -8  10   0  138.89   14.50
  -8  10   0  117.99   12.10
  -8  10   0  116.19   10.40
  -8  10   0  118.29    9.40
   7 -10   0  109.49   10.20
   7 -10   0  119.09    8.90
   7 -10   0  117.39   13.20
   7 -10   0  108.49   11.80
   7 -10   0  119.69   13.80
   7 -10   0  131.09   14.60
   7 -10   0  135.79   14.70
   7 -10   0  118.49   14.80
   7 -10   0  125.79    8.90
   7 -10   0  120.69   13.60
   7 -10   0  116.39   14.00
  -7  10   0  117.39   14.60
  -7  10   0  110.69    8.30
  -7  10   0  117.49   13.60
  -7  10   0  121.69   13.60
  -7  10   0  104.99   14.60
  -7  10   0  107.89   10.10
  -7  10   0  102.39   10.90
  -7  10   0  121.49   12.50
  -7  10   0  114.49   11.00
   6 -10   0  279.87   19.50
   6 -10   0  274.77   21.00
   6 -10   0  262.07   20.00
   6 -10   0  293.47   17.10
   6 -10   0  252.57   18.70
   6 -10   0  286.97   15.30
   6 -10   0  271.17   22.80
   6 -10   0  260.47   13.80
   6 -10   0  266.27   13.20
  -6  10   0  273.37   16.30
  -6  10   0  269.97   15.30
  -6  10   0  278.87   13.60
  -6  10   0  248.78   17.00
  -6  10   0  293.97   22.20
  -6  10   0  287.27   19.50
  -6  10   0  291.57   20.70
  -6  10   0  268.17   19.70
   5 -10   0   23.90    8.30
   5 -10   0   17.70    7.00
   5 -10   0   28.50    5.90
   5 -10   0   35.00    4.70
   5 -10   0   41.20    8.20
   5 -10   0   38.00    6.00
   5 -10   0   25.10    7.50
   5 -10   0   24.30    6.60
  -5  10   0   21.60    6.00
  -5  10   0   20.40    6.20
  -5  10   0   23.10    6.40
  -5  10   0   33.60    4.20
  -5  10   0   31.50    8.00
  -5  10   0   34.70    7.20
  -5  10   0   17.50    7.10
  -5  10   0   26.90    4.90
  -5  10   0   24.30    6.50
   4 -10   0 1545.95   48.40
   4 -10   0 1600.84   54.99
   4 -10   0 1535.55   50.29
   4 -10   0 1526.25   39.10
   4 -10   0 1539.15   53.09
   4 -10   0 1627.24   42.80
   4 -10   0 1584.94   33.00
   4 -10   0 1530.05   44.10
   4 -10   0 1605.04   53.49
  -4  10   0 1564.64   46.90
  -4  10   0 1527.05   37.60
  -4  10   0 1624.34   53.59
  -4  10   0 1496.45   45.60
  -4  10   0 1554.44   49.30
  -4  10   0 1601.14   51.09
  -4  10   0 1501.35   46.70
  -4  10   0 1574.14   43.70
  -4  10   0 1563.64   37.70
  -4  10   0 1543.65   45.10
  -4  10   0 1564.94   32.60
   3 -10   0 3967.40   91.69
   3 -10   0 3975.70   90.79
   3 -10   0 3812.32   99.19
   3 -10   0 3996.90   95.79
   3 -10   0 3881.11   85.19
   3 -10   0 3953.30   99.09
   3 -10   0 3899.81   88.19
   3 -10   0 3850.21   80.99
   3 -10   0 3936.01   97.09
  -3  10   0 4193.18   98.79
  -3  10   0 3883.01   83.79
  -3  10   0 3934.61   88.39
  -3  10   0 3920.61   70.59
  -3  10   0 3946.11   88.39
  -3  10   0 3900.71   75.09
  -3  10   0 3987.90   88.99
  -3  10   0 3961.80   87.39
  -3  10   0 4022.00   92.39
  -3  10   0 3918.51   93.69
  -3  10   0 4044.20   75.59
   2 -10   0 3709.63   77.39
   2 -10   0 3735.63   85.89
   2 -10   0 3737.33   80.09
   2 -10   0 3617.24   90.29
   2 -10   0 3667.73   94.79
   2 -10   0 3734.83   82.99
   2 -10   0 3717.43   87.19
   2 -10   0 3592.24   94.39
  -2  10   0 3616.24   67.09
  -2  10   0 3729.43   83.49
  -2  10   0 3696.33   66.79
  -2  10   0 3713.53   89.09
  -2  10   0 3652.83   91.99
  -2  10   0 3698.13   77.59
  -2  10   0 3915.61   93.09
  -2  10   0 3761.72   81.69
  -2  10   0 3678.43   86.99
   1 -10   0  499.95   22.80
   1 -10   0  492.25   25.80
   1 -10   0  484.75   19.60
   1 -10   0  457.35   27.10
   1 -10   0  473.45   27.30
   1 -10   0  441.66   23.20
   1 -10   0  470.35   18.90
   1 -10   0  475.65   23.40
  -1  10   0  509.25   20.60
  -1  10   0  489.75   24.10
  -1  10   0  461.85   22.80
  -1  10   0  484.85   21.90
  -1  10   0  474.25   18.10
  -1  10   0  490.95   25.10
  -1  10   0  519.75   27.10
   0 -10   0  205.88   16.70
   0 -10   0  281.97   21.10
   0 -10   0  229.28   15.80
   0 -10   0  240.48   13.30
   0 -10   0  241.58   13.40
   0 -10   0  206.48   17.40
   0 -10   0  233.28   17.20
   0  10   0  230.58   14.90
   0  10   0  239.88   16.50
   0  10   0  254.17   19.10
   0  10   0  237.28   11.60
   0  10   0  209.18   18.90
   0  10   0  245.78   12.90
   0  10   0  251.57   17.90
  -1 -10   0  162.08   14.10
  -1 -10   0  170.58   15.90
  -1 -10   0  185.08   12.00
  -1 -10   0  179.48   15.90
  -1 -10   0  188.68   15.70
  -1 -10   0  205.18   18.50
  -1 -10   0  200.08   11.90
   1  10   0  166.18    9.40
   1  10   0  186.78   16.80
   1  10   0  198.68   16.20
   1  10   0  189.28   14.10
   1  10   0  187.58   11.30
   1  10   0  185.38   15.20
  -2 -10   0  359.96   22.80
  -2 -10   0  338.07   20.60
  -2 -10   0  357.26   22.70
  -2 -10   0  344.37   29.80
  -2 -10   0  385.76   18.00
  -2 -10   0  381.06   22.30
  -2 -10   0  320.77   17.20
   2  10   0  362.36   14.50
   2  10   0  328.17   20.00
   2  10   0  337.17   18.90
   2  10   0  339.57   15.70
   2  10   0  356.16   22.50
   2  10   0  332.27   22.60
  -3 -10   0   73.39   13.60
  -3 -10   0   73.09   11.50
  -3 -10   0   82.99    9.00
  -3 -10   0   55.89    9.50
  -3 -10   0   73.49   13.60
  -3 -10   0   73.49   10.40
   3  10   0   76.09    7.20
   3  10   0   53.59    9.80
   3  10   0   60.99   11.10
   3  10   0   46.40    8.30
   3  10   0   53.69   11.10
   3  10   0   65.59   10.70
   3  10   0   79.09    8.20
  -4 -10   0    8.50    5.10
  -4 -10   0   13.70    4.70
  -4 -10   0   25.20    8.20
  -4 -10   0   24.10    7.50
  -4 -10   0   20.00    5.80
  -4 -10   0   15.60    7.10
  -4 -10   0   17.90    6.70
   4  10   0   19.30    7.10
   4  10   0   16.80    7.80
   4  10   0   10.90    4.20
   4  10   0    9.70    5.60
   4  10   0   14.30    3.80
   4  10   0   15.60    6.40
   4  10   0   14.40    5.60
  -5 -10   0   34.00    9.50
  -5 -10   0   22.40    5.70
  -5 -10   0   28.30    7.30
  -5 -10   0   34.10    5.60
  -5 -10   0   22.00    6.10
  -5 -10   0   35.20    9.20
  -5 -10   0   18.00    7.40
   5  10   0   28.80    5.80
   5  10   0   30.40    8.00
   5  10   0   24.30    7.40
   5  10   0   24.50    7.30
   5  10   0   21.90    7.70
   5  10   0   23.70    7.30
  -6 -10   0  246.18   12.70
  -6 -10   0  242.78   20.50
  -6 -10   0  254.57   23.80
  -6 -10   0  246.78   16.40
  -6 -10   0  245.98   17.90
  -6 -10   0  279.57   18.70
  -6 -10   0  234.38   20.90
   6  10   0  248.98   20.30
   6  10   0  235.48   15.10
   6  10   0  216.98   17.90
   6  10   0  251.77   20.30
   6  10   0  245.18   16.40
   6  10   0  264.67   23.20
   6  10   0  229.58   21.40
  -7 -10   0  322.87   26.10
  -7 -10   0  322.07   27.30
  -7 -10   0  330.87   20.40
  -7 -10   0  339.87   16.30
  -7 -10   0  328.27   24.90
  -7 -10   0  320.37   19.40
   7  10   0  334.47   21.90
   7  10   0  302.77   25.80
   7  10   0  356.56   27.60
   7  10   0  317.97   24.00
   7  10   0  320.77   19.10
   7  10   0  401.16   25.10
  -8 -10   0  190.68   16.20
  -8 -10   0  227.88   21.60
  -8 -10   0  256.57   15.00
  -8 -10   0  243.58   25.50
  -8 -10   0  260.77   23.00
   8  10   0  238.68   25.20
   8  10   0  250.07   18.10
   8  10   0  241.48   20.50
   8  10   0  259.97   25.00
   8  10   0  233.48   26.30
  -9 -10   0  210.68   17.20
  -9 -10   0  191.88   21.40
  -9 -10   0  208.68   22.40
  -9 -10   0  144.89   23.80
  -9 -10   0  213.68   17.20
   9  10   0  210.58   21.50
   9  10   0  193.28   25.10
   9  10   0  164.68   18.00
   9  10   0  148.79   27.30
 -10 -10   0  558.34   29.70
 -10 -10   0  599.24   26.00
 -10 -10   0  534.55   39.30
 -10 -10   0  626.94   39.70
  10  10   0  617.64   36.60
  10  10   0  627.64   42.50
  10  10   0  561.04   39.80
  10  10   0  641.74   36.80
 -11 -10   0  296.67   22.60
 -11 -10   0  256.37   18.60
 -11 -10   0  234.78   26.00
  11  10   0  251.47   24.90
 -12 -10   0   -4.60    8.40
 -12 -10   0   -1.20    8.70
 -12 -10   0   -4.80    7.90
 -12 -10   0  -10.30    7.90
  12  10   0   -5.30    6.50
 -13 -10   0   17.50   15.40
 -13 -10   0   18.40    9.40
 -13 -10   0   21.30   11.80
 -13 -10   0   37.20   17.00
  13  10   0   -5.20   14.30
  13  10   0   38.30   16.10
  15 -11   0   -8.90    8.40
  15 -11   0  -16.50   10.70
  15 -11   0   11.70   10.90
 -15  11   0   10.30    9.40
 -15  11   0   -9.80    7.90
 -15  11   0    1.70    8.90
 -15  11   0   -4.50   10.80
 -15  11   0   -4.10    7.40
 -15  11   0   -9.30   10.80
  14 -11   0  146.19   22.00
  14 -11   0  153.68   25.30
  14 -11   0  154.98   24.80
  14 -11   0  139.69   21.40
  14 -11   0  114.19   21.40
 -14  11   0  132.29   21.30
 -14  11   0  154.98   16.00
 -14  11   0  161.18   25.60
 -14  11   0   92.59   16.90
 -14  11   0  114.59   20.70
 -14  11   0  135.49   23.90
  13 -11   0   47.90   13.20
  13 -11   0   32.30   12.70
  13 -11   0   13.60   15.70
  13 -11   0    4.00   12.10
 -13  11   0   19.20   11.20
 -13  11   0   32.10   14.10
 -13  11   0   30.60   11.20
 -13  11   0   39.30   14.60
 -13  11   0   36.20    9.30
 -13  11   0   31.50   10.80
  12 -11   0   43.20   12.70
  12 -11   0   35.90    9.50
  12 -11   0   37.50   18.70
  12 -11   0   39.40   14.20
  12 -11   0   19.40    9.70
 -12  11   0   25.90    7.40
 -12  11   0   13.90   10.40
 -12  11   0   17.20   13.00
 -12  11   0   25.10   10.50
 -12  11   0   31.50   12.40
 -12  11   0   24.60    8.90
  11 -11   0   -2.30    6.30
  11 -11   0    7.90    7.20
  11 -11   0    9.70    5.40
  11 -11   0    0.60    6.20
  11 -11   0   17.40    8.70
 -11  11   0   -2.80    6.50
 -11  11   0  -14.10    6.10
 -11  11   0  -12.40    7.30
 -11  11   0   -5.10    7.00
 -11  11   0   -2.10    5.50
 -11  11   0    2.40    4.80
  10 -11   0    5.10    7.70
  10 -11   0    0.50    6.40
  10 -11   0   -2.90    5.70
  10 -11   0    0.00    4.20
  10 -11   0    2.40    5.20
  10 -11   0   -0.50    5.30
 -10  11   0    1.20    6.50
 -10  11   0   -1.90    5.60
 -10  11   0    1.20    6.80
 -10  11   0   -6.50    3.10
 -10  11   0   -6.70    3.30
 -10  11   0   -3.80    6.40
   9 -11   0  306.67   24.90
   9 -11   0  280.67   25.10
   9 -11   0  308.27   25.80
   9 -11   0  254.77   21.20
   9 -11   0  321.97   24.10
   9 -11   0  303.97   15.70
   9 -11   0  298.77   23.30
  -9  11   0  273.37   14.90
  -9  11   0  294.67   25.30
  -9  11   0  263.37   24.20
  -9  11   0  358.86   25.30
  -9  11   0  288.57   19.70
  -9  11   0  262.47   23.40
  -9  11   0  274.57   21.20
   8 -11   0  970.40   45.30
   8 -11   0  937.71   44.50
   8 -11   0  969.30   41.50
   8 -11   0  967.90   43.90
   8 -11   0  905.91   39.60
   8 -11   0  926.41   41.80
   8 -11   0  949.60   28.80
   8 -11   0  935.01   39.70
  -8  11   0  943.31   35.30
  -8  11   0  954.80   43.90
  -8  11   0  914.91   28.00
  -8  11   0  899.71   38.20
  -8  11   0  968.50   47.90
  -8  11   0  971.30   43.50
  -8  11   0  951.90   45.30
  -8  11   0  988.10   42.00
   7 -11   0  619.14   34.40
   7 -11   0  663.13   35.90
   7 -11   0  650.13   25.50
   7 -11   0  651.23   34.60
   7 -11   0  667.43   21.50
   7 -11   0  650.03   27.90
   7 -11   0  593.94   35.10
   7 -11   0  672.13   22.60
  -7  11   0  650.93   33.90
  -7  11   0  630.44   25.00
  -7  11   0  632.64   27.20
  -7  11   0  663.43   30.10
  -7  11   0  627.84   32.80
  -7  11   0  661.43   21.10
  -7  11   0  678.43   27.20
  -7  11   0  643.94   31.90
  -7  11   0  671.33   36.20
   6 -11   0  145.69   10.30
   6 -11   0  130.39   14.80
   6 -11   0  133.99   16.30
   6 -11   0  136.69   14.90
   6 -11   0  119.99   10.80
   6 -11   0  136.69   14.10
   6 -11   0  123.59   12.20
   6 -11   0  121.49    8.90
   6 -11   0  126.79   15.60
  -6  11   0  117.09   13.70
  -6  11   0  122.29    8.00
  -6  11   0  119.69   15.60
  -6  11   0  141.29   12.60
  -6  11   0  118.29   13.20
  -6  11   0  133.09   12.50
  -6  11   0  131.19   14.40
  -6  11   0  139.99   10.90
  -6  11   0  130.59   15.90
   5 -11   0  225.58   17.40
   5 -11   0  236.28   13.30
   5 -11   0  244.38   16.00
   5 -11   0  231.98   14.40
   5 -11   0  206.58   19.80
   5 -11   0  203.88   18.60
   5 -11   0  202.68   18.30
   5 -11   0  220.88   20.30
  -5  11   0  216.18   17.10
  -5  11   0  207.18   15.10
  -5  11   0  245.68   20.70
  -5  11   0  250.77   19.60
  -5  11   0  224.28   17.80
  -5  11   0  213.68   12.20
  -5  11   0  227.98   17.70
  -5  11   0  221.18   12.50
   4 -11   0  751.92   32.60
   4 -11   0  729.23   24.90
   4 -11   0  742.13   35.50
   4 -11   0  790.12   38.10
   4 -11   0  769.82   37.00
   4 -11   0  734.53   30.10
   4 -11   0  749.73   34.20
   4 -11   0  765.02   31.60
   4 -11   0  735.33   27.40
  -4  11   0  728.83   29.50
  -4  11   0  760.02   31.00
  -4  11   0  780.42   36.60
  -4  11   0  710.53   38.60
  -4  11   0  769.82   31.30
  -4  11   0  685.93   29.10
  -4  11   0  740.73   22.60
  -4  11   0  712.43   27.60
  -4  11   0  773.52   33.40
   3 -11   0  603.74   28.80
   3 -11   0  664.53   34.60
   3 -11   0  651.23   27.80
   3 -11   0  668.53   26.10
   3 -11   0  640.44   32.30
   3 -11   0  685.13   32.80
   3 -11   0  688.03   34.60
   3 -11   0  654.33   23.60
   3 -11   0  595.64   25.50
  -3  11   0  662.63   33.00
  -3  11   0  673.03   25.10
  -3  11   0  689.53   28.30
  -3  11   0  654.33   30.70
  -3  11   0  663.43   26.20
  -3  11   0  637.54   27.20
  -3  11   0  703.23   27.80
  -3  11   0  615.04   17.90
  -3  11   0  643.34   29.60
   2 -11   0   70.99   12.70
   2 -11   0   67.09   12.60
   2 -11   0   96.19   11.10
   2 -11   0   99.49   12.40
   2 -11   0   85.69   10.70
   2 -11   0   69.49    7.70
   2 -11   0   71.59    9.50
   2 -11   0   92.89   10.80
  -2  11   0   87.09    8.50
  -2  11   0   89.29   11.80
  -2  11   0   82.79    3.80
  -2  11   0   57.79   10.60
  -2  11   0   87.29   10.80
  -2  11   0   89.89    9.50
  -2  11   0   93.89   10.90
  -2  11   0   69.59   10.20
   1 -11   0  310.67   21.40
   1 -11   0  300.17   18.30
   1 -11   0  273.97   15.30
   1 -11   0  309.17   20.10
   1 -11   0  287.97   31.70
   1 -11   0  238.88   14.10
   1 -11   0  322.17   34.00
  -1  11   0  285.17   17.90
  -1  11   0  287.37   15.50
  -1  11   0  279.77   18.60
  -1  11   0  291.27   22.40
  -1  11   0  298.97   14.30
  -1  11   0  280.87   17.50
  -1  11   0  262.67   19.10
   0 -11   0  261.57   17.80
   0 -11   0  267.47   19.30
   0 -11   0  250.37   19.30
   0 -11   0  273.27   14.90
   0 -11   0  264.47   14.90
   0 -11   0  237.88   20.80
   0 -11   0  283.97   23.70
   0  11   0  267.37   20.70
   0  11   0  247.98   18.10
   0  11   0  246.68   12.10
   0  11   0  252.97   13.50
   0  11   0  241.58   16.10
   0  11   0  273.87   19.80
  -1 -11   0   71.49   11.90
  -1 -11   0  103.29    9.60
  -1 -11   0  104.69   13.00
  -1 -11   0   95.89   12.50
  -1 -11   0  116.89   15.30
  -1 -11   0  109.39   12.20
   1  11   0   97.99    7.60
   1  11   0   80.09    7.80
   1  11   0  103.89   13.50
   1  11   0   97.29   16.40
   1  11   0  112.09   11.50
   1  11   0   97.49   11.30
  -2 -11   0    0.90    3.70
  -2 -11   0    0.00    5.60
  -2 -11   0    2.80    3.80
  -2 -11   0   -1.00    3.40
  -2 -11   0    5.30    4.20
  -2 -11   0    2.40    4.30
   2  11   0    0.40    2.30
   2  11   0   -5.20    3.00
   2  11   0   -0.20    4.60
   2  11   0   -2.90    4.00
   2  11   0   -0.80    3.20
   2  11   0    1.40    2.40
  -3 -11   0   12.20    7.80
  -3 -11   0   25.60    8.90
  -3 -11   0   16.90    5.50
  -3 -11   0    7.20    5.10
  -3 -11   0   11.20    7.10
  -3 -11   0   10.20    7.60
   3  11   0   33.20    9.00
   3  11   0   19.50    4.20
   3  11   0   14.70    6.00
   3  11   0   18.70    4.90
   3  11   0   21.70    6.90
   3  11   0   23.90    7.60
  -4 -11   0  325.87   22.90
  -4 -11   0  342.67   26.90
  -4 -11   0  297.97   20.90
  -4 -11   0  325.17   18.30
  -4 -11   0  336.07   22.30
  -4 -11   0  341.07   25.60
   4  11   0  362.66   24.90
   4  11   0  309.27   21.10
   4  11   0  314.87   24.60
   4  11   0  294.37   19.90
   4  11   0  317.37   17.60
   4  11   0  301.57   21.80
   4  11   0  304.37   15.20
  -5 -11   0  934.41   40.60
  -5 -11   0  902.81   44.90
  -5 -11   0  857.81   43.60
  -5 -11   0  916.01   38.10
  -5 -11   0  867.31   32.90
  -5 -11   0  976.20   39.70
   5  11   0  906.51   32.30
   5  11   0  937.11   43.40
   5  11   0  969.80   37.80
   5  11   0  934.81   39.30
   5  11   0  937.11   43.40
   5  11   0  947.61   39.40
  -6 -11   0  404.26   25.50
  -6 -11   0  461.35   32.60
  -6 -11   0  459.35   30.60
  -6 -11   0  386.86   22.00
  -6 -11   0  426.26   25.20
  -6 -11   0  449.66   28.80
   6  11   0  439.76   30.60
   6  11   0  434.96   26.30
   6  11   0  406.26   29.70
   6  11   0  444.16   40.10
   6  11   0  445.46   26.50
  -7 -11   0   47.60    8.80
  -7 -11   0   37.50   10.80
  -7 -11   0   46.00    9.40
  -7 -11   0   25.20    9.30
  -7 -11   0   32.40   12.50
   7  11   0   21.70    8.80
   7  11   0   34.80    9.50
   7  11   0   22.60   10.90
   7  11   0   27.60   10.80
  -8 -11   0  282.67   19.90
  -8 -11   0  330.57   28.20
  -8 -11   0  282.37   24.80
  -8 -11   0  274.67   25.30
   8  11   0  275.17   27.90
   8  11   0  303.87   28.50
   8  11   0  259.87   22.80
   8  11   0  289.07   23.30
  -9 -11   0  367.76   30.30
  -9 -11   0  465.25   26.40
  -9 -11   0  335.67   32.40
  -9 -11   0  434.76   32.40
   9  11   0  460.35   35.80
   9  11   0  434.56   29.90
   9  11   0  391.86   29.40
   9  11   0  463.55   36.20
 -10 -11   0  152.98   25.80
 -10 -11   0  183.98   17.80
  10  11   0  169.38   21.80
  10  11   0  184.38   24.80
  10  11   0  228.98   25.90
 -11 -11   0   21.70   10.10
 -11 -11   0   -4.60   11.30
 -11 -11   0    0.50   10.50
  11  11   0    4.70   11.90
  11  11   0   25.80   10.80
 -12 -11   0  -20.00   10.00
 -12 -11   0   24.70   15.10
 -12 -11   0    1.30    7.30
  12  11   0   -9.30   12.60
  15 -12   0   32.00   20.90
  15 -12   0   22.20   12.90
 -15  12   0   21.60   13.10
 -15  12   0    8.40   11.00
 -15  12   0    7.80   17.30
 -15  12   0   18.30   13.00
 -15  12   0   15.10   12.40
 -15  12   0   22.20    8.90
  14 -12   0    9.00   15.70
  14 -12   0   13.70   12.50
  14 -12   0   30.50   12.20
 -14  12   0   -2.70   10.80
 -14  12   0   15.00    9.50
 -14  12   0   -0.10   10.40
 -14  12   0    8.30    9.30
  13 -12   0   14.50   19.00
  13 -12   0    1.60   11.80
  13 -12   0  -12.40    9.40
  13 -12   0    8.20    8.80
 -13  12   0   -4.70    8.80
 -13  12   0    1.70    9.30
 -13  12   0    1.10    9.30
 -13  12   0    9.60    6.60
 -13  12   0    6.00    5.60
 -13  12   0   -4.10   12.70
  12 -12   0  133.59   18.00
  12 -12   0  116.89   20.30
  12 -12   0  174.48   22.60
  12 -12   0  114.69   23.00
 -12  12   0  157.08   13.70
 -12  12   0  120.49   20.70
 -12  12   0  117.79   18.30
 -12  12   0  143.99   22.90
 -12  12   0  136.49   17.80
 -12  12   0  137.19   23.70
  11 -12   0   61.69   15.80
  11 -12   0   71.29   14.40
  11 -12   0   48.60   13.60
  11 -12   0   51.09   15.50
  11 -12   0   84.09   16.80
 -11  12   0   57.29    9.30
 -11  12   0   51.99   14.00
 -11  12   0   41.70   14.00
 -11  12   0   51.69   11.90
 -11  12   0   77.69   12.50
 -11  12   0   51.19   12.90
 -11  12   0   50.79   13.60
  10 -12   0  253.47   16.20
  10 -12   0  324.67   28.90
  10 -12   0  291.87   25.40
  10 -12   0  330.37   27.50
  10 -12   0  294.17   27.00
  10 -12   0  272.17   22.80
 -10  12   0  287.27   27.20
 -10  12   0  236.78   21.90
 -10  12   0  259.17   25.50
 -10  12   0  288.87   27.10
 -10  12   0  301.17   16.50
 -10  12   0  307.87   25.00
 -10  12   0  262.67   19.80
   9 -12   0  398.36   30.90
   9 -12   0  461.45   29.60
   9 -12   0  453.35   29.10
   9 -12   0  450.35   31.80
   9 -12   0  454.55   28.80
   9 -12   0  493.65   33.70
  -9  12   0  500.25   33.50
  -9  12   0  436.06   31.80
  -9  12   0  440.16   23.80
  -9  12   0  449.86   30.90
  -9  12   0  425.86   19.10
  -9  12   0  465.25   29.70
  -9  12   0  378.66   26.30
   8 -12   0  625.34   37.50
   8 -12   0  673.13   34.40
   8 -12   0  632.24   33.50
   8 -12   0  634.34   35.80
   8 -12   0  703.73   39.30
  -8  12   0  674.33   34.80
  -8  12   0  711.33   37.10
  -8  12   0  678.43   28.60
  -8  12   0  679.83   39.70
  -8  12   0  666.63   32.70
  -8  12   0  681.53   37.00
   7 -12   0    2.00    5.80
   7 -12   0   -2.20    3.40
   7 -12   0    6.60    7.20
   7 -12   0    4.80    5.50
   7 -12   0    8.20    4.70
  -7  12   0   -1.40    5.00
  -7  12   0    4.60    4.90
  -7  12   0   -0.40    3.50
  -7  12   0    4.50    4.40
  -7  12   0   -1.70    3.00
  -7  12   0    1.00    5.10
  -7  12   0    9.20    5.80
  -7  12   0    6.30    7.60
   6 -12   0  237.38   15.30
   6 -12   0  226.88   20.90
   6 -12   0  234.68   16.50
   6 -12   0  207.78   20.50
   6 -12   0  226.98   13.40
   6 -12   0  208.78   18.80
   6 -12   0  236.38   22.10
   6 -12   0  252.47   20.60
  -6  12   0  232.78   22.40
  -6  12   0  216.28   15.30
  -6  12   0  213.98   17.80
  -6  12   0  244.58   21.40
  -6  12   0  255.37   22.70
  -6  12   0  211.98   16.60
  -6  12   0  234.28   19.90
  -6  12   0  212.48   13.50
   5 -12   0  129.19   22.50
   5 -12   0  106.89   11.10
   5 -12   0  117.89   16.50
   5 -12   0  104.29   13.50
   5 -12   0  110.99   14.90
   5 -12   0   96.79   10.40
   5 -12   0  139.39   16.90
   5 -12   0  123.29   12.90
  -5  12   0  113.19   14.90
  -5  12   0  123.29   11.70
  -5  12   0  105.79   13.20
  -5  12   0  103.39   12.40
  -5  12   0  105.29    9.10
  -5  12   0   79.29   12.80
  -5  12   0  109.89   21.00
   4 -12   0  296.37   21.70
   4 -12   0  232.88   18.40
   4 -12   0  235.88   21.20
   4 -12   0  264.07   18.10
   4 -12   0  255.57   22.60
   4 -12   0  231.98   14.00
   4 -12   0  255.97   16.00
   4 -12   0  224.98   20.40
  -4  12   0  247.68   19.70
  -4  12   0  237.18   21.10
  -4  12   0  235.38   17.30
  -4  12   0  244.88   17.80
  -4  12   0  247.58   12.40
  -4  12   0  258.27   19.80
  -4  12   0  272.07   16.70
   3 -12   0   93.39   11.60
   3 -12   0   47.40   10.50
   3 -12   0   70.59   10.50
   3 -12   0   51.29   11.90
   3 -12   0   59.89    9.50
   3 -12   0   61.89   12.80
   3 -12   0   66.09    8.40
  -3  12   0   53.39    9.90
  -3  12   0   81.19    9.20
  -3  12   0   56.59   11.90
  -3  12   0   54.79   10.90
  -3  12   0   72.59    9.70
  -3  12   0   53.39   10.40
  -3  12   0   78.49   10.50
   2 -12   0  345.77   23.60
   2 -12   0  342.27   25.60
   2 -12   0  334.47   21.50
   2 -12   0  319.97   20.80
   2 -12   0  331.87   19.80
   2 -12   0  335.97   17.10
   2 -12   0  327.37   25.60
  -2  12   0  360.86   23.30
  -2  12   0  335.07   16.60
  -2  12   0  297.47   19.10
  -2  12   0  351.26   24.50
  -2  12   0  334.87   19.50
  -2  12   0  311.27   18.00
  -2  12   0  323.77   21.30
   1 -12   0  523.45   29.30
   1 -12   0  524.95   31.90
   1 -12   0  518.55   25.80
   1 -12   0  541.05   31.80
   1 -12   0  556.84   28.10
   1 -12   0  484.75   21.60
  -1  12   0  516.85   22.10
  -1  12   0  511.65   27.20
  -1  12   0  499.75   19.60
  -1  12   0  532.15   28.40
  -1  12   0  552.04   25.30
  -1  12   0  585.84   31.30
   0 -12   0  617.34   32.60
   0 -12   0  641.44   25.10
   0 -12   0  717.03   33.30
   0 -12   0  682.83   30.70
   0 -12   0  612.84   35.50
   0 -12   0  666.73   35.40
   0  12   0  634.74   21.50
   0  12   0  684.63   28.90
   0  12   0  699.33   32.10
   0  12   0  693.83   34.60
   0  12   0  662.43   24.00
   0  12   0  676.03   32.90
  -1 -12   0  217.78   14.40
  -1 -12   0  205.58   17.50
  -1 -12   0  244.78   19.80
  -1 -12   0  230.08   19.80
  -1 -12   0  231.48   22.00
  -1 -12   0  254.27   21.50
   1  12   0  240.88   20.70
   1  12   0  261.37   19.10
   1  12   0  220.98   11.80
   1  12   0  239.48   19.60
   1  12   0  216.48   12.70
   1  12   0  261.07   17.40
  -2 -12   0   81.09    9.90
  -2 -12   0  113.39   14.70
  -2 -12   0   62.89   13.10
  -2 -12   0   66.69   12.30
  -2 -12   0   97.49   13.20
  -2 -12   0   83.29   12.80
   2  12   0  110.19   11.20
   2  12   0   62.99   12.20
   2  12   0   64.29   12.00
   2  12   0  104.09   13.10
   2  12   0   94.49    8.00
   2  12   0   93.39   12.20
   2  12   0  100.69    9.30
  -3 -12   0   14.10    5.50
  -3 -12   0   13.90    7.40
  -3 -12   0    5.50    7.20
  -3 -12   0    8.60    5.40
  -3 -12   0   21.30    7.80
  -3 -12   0   12.40    5.90
   3  12   0   14.00    7.10
   3  12   0   13.20    7.00
   3  12   0   18.30    7.10
   3  12   0    6.80    5.60
   3  12   0   12.70    6.50
  -4 -12   0 1248.48   48.70
  -4 -12   0 1321.87   56.69
  -4 -12   0 1333.77   50.59
  -4 -12   0 1225.08   41.00
  -4 -12   0 1277.27   48.10
  -4 -12   0 1294.87   53.79
   4  12   0 1285.17   51.99
   4  12   0 1372.96   51.19
   4  12   0 1217.48   44.80
   4  12   0 1330.77   53.69
  -5 -12   0  763.12   35.70
  -5 -12   0  719.73   36.80
  -5 -12   0  801.32   43.80
  -5 -12   0  683.53   39.80
  -5 -12   0  697.43   30.20
  -5 -12   0  756.32   35.90
   5  12   0  735.13   33.90
   5  12   0  773.12   39.30
   5  12   0  723.73   39.40
   5  12   0  784.02   36.80
   5  12   0  798.72   37.90
  -6 -12   0   72.89   15.50
  -6 -12   0   95.59   15.10
  -6 -12   0   71.29   11.10
  -6 -12   0   75.49   16.30
  -6 -12   0   75.69   12.50
   6  12   0   74.89   15.10
   6  12   0   71.59   12.10
   6  12   0   72.19   15.50
   6  12   0  112.09   14.10
  -7 -12   0  332.77   29.30
  -7 -12   0  376.36   31.60
  -7 -12   0  386.76   24.30
  -7 -12   0  366.86   28.60
  -7 -12   0  355.56   22.70
   7  12   0  357.26   25.40
   7  12   0  345.47   24.10
   7  12   0  339.17   29.00
   7  12   0  356.46   31.60
  -8 -12   0   77.79   14.50
  -8 -12   0   50.29   13.40
  -8 -12   0   71.49   12.40
   8  12   0   62.99   15.40
   8  12   0   90.29   15.60
   8  12   0   84.49   15.90
   8  12   0   91.79   17.30
  -9 -12   0   35.60    9.90
  -9 -12   0   17.60   14.00
  -9 -12   0   41.00    8.10
  -9 -12   0   24.30   12.70
   9  12   0   35.90   13.40
   9  12   0   31.10   13.80
   9  12   0   17.30   11.00
   9  12   0   48.30   16.20
 -10 -12   0   -7.70    9.80
 -10 -12   0   -3.40    8.40
 -10 -12   0   11.20    7.50
  10  12   0   18.60    6.20
  10  12   0    3.40    8.50
 -11 -12   0    7.00    8.50
 -11 -12   0    4.80    9.40
  11  12   0  -12.30    9.50
 -12 -12   0   -4.80   14.70
 -12 -12   0   22.10   11.60
 -12 -12   0   41.30   15.30
  12  12   0    9.30   14.50
  12  12   0   38.00   17.20
  14 -13   0  223.58   29.20
  14 -13   0  279.57   36.10
  14 -13   0  250.07   31.30
  14 -13   0  297.07   31.90
 -14  13   0  226.58   29.20
 -14  13   0  198.18   27.10
 -14  13   0  243.18   26.90
 -14  13   0  246.48   28.50
 -14  13   0  206.68   25.80
 -14  13   0  272.37   25.90
  13 -13   0  141.59   22.10
  13 -13   0  207.88   22.80
  13 -13   0  183.88   29.20
 -13  13   0  166.58   27.70
 -13  13   0  126.59   21.80
 -13  13   0  169.58   20.50
 -13  13   0  184.08   24.40
 -13  13   0  135.99   20.40
 -13  13   0  161.28   24.30
  12 -13   0  191.68   19.80
  12 -13   0  116.59   23.40
  12 -13   0  155.38   25.60
  12 -13   0  205.48   26.10
 -12  13   0  194.28   24.00
 -12  13   0  187.78   23.20
 -12  13   0  187.58   23.90
 -12  13   0  138.29   23.80
 -12  13   0  155.18   17.50
 -12  13   0  132.59   20.00
  11 -13   0   20.00   10.90
  11 -13   0   21.00   10.60
  11 -13   0   17.20   12.30
  11 -13   0   16.60   10.90
  11 -13   0   17.40    8.80
 -11  13   0   10.40    8.80
 -11  13   0   -0.60    8.50
 -11  13   0   23.90    7.50
 -11  13   0   32.00   12.40
 -11  13   0   19.30    8.90
  10 -13   0  278.47   24.70
  10 -13   0  292.77   25.00
  10 -13   0  331.87   30.80
  10 -13   0  304.07   25.50
  10 -13   0  242.58   27.60
 -10  13   0  327.97   43.30
 -10  13   0  300.97   26.40
 -10  13   0  263.57   20.90
 -10  13   0  279.67   25.50
 -10  13   0  293.87   27.20
 -10  13   0  291.67   23.90
   9 -13   0  373.26   27.60
   9 -13   0  382.26   30.20
   9 -13   0  396.76   28.40
   9 -13   0  373.86   31.30
  -9  13   0  360.86   31.00
  -9  13   0  345.67   21.50
  -9  13   0  361.66   28.90
  -9  13   0  371.16   29.80
  -9  13   0  400.76   30.50
  -9  13   0  365.96   26.20
  -9  13   0  360.66   26.90
   8 -13   0   59.69   14.90
   8 -13   0   68.39   15.60
   8 -13   0   58.49   12.60
   8 -13   0   64.49   15.30
   8 -13   0   66.09   12.80
  -8  13   0   61.69   13.90
  -8  13   0   79.09   14.90
  -8  13   0   68.29   11.70
  -8  13   0   87.99   13.90
  -8  13   0   54.49   12.40
  -8  13   0   68.59   14.20
   7 -13   0 1348.47   53.09
   7 -13   0 1423.16   52.79
   7 -13   0 1438.56   57.99
   7 -13   0 1444.76   60.49
   7 -13   0 1418.36   60.59
  -7  13   0 1403.26   58.29
  -7  13   0 1379.26   50.59
  -7  13   0 1464.45   54.39
  -7  13   0 1416.86   56.19
  -7  13   0 1370.76   48.20
  -7  13   0 1388.56   53.19
   6 -13   0  334.97   23.60
   6 -13   0  321.27   16.70
   6 -13   0  307.37   26.70
   6 -13   0  302.07   25.30
   6 -13   0  285.47   25.50
   6 -13   0  304.07   24.00
  -6  13   0  298.37   24.90
  -6  13   0  283.57   21.60
  -6  13   0  324.77   21.80
  -6  13   0  293.57   20.10
  -6  13   0  286.07   22.60
  -6  13   0  349.17   24.80
   5 -13   0  271.67   25.10
   5 -13   0  272.27   17.50
   5 -13   0  298.47   23.60
   5 -13   0  273.57   15.50
   5 -13   0  296.37   24.90
   5 -13   0  272.27   20.60
   5 -13   0  304.77   25.10
   5 -13   0  290.37   20.60
  -5  13   0  283.17   20.80
  -5  13   0  277.97   18.40
  -5  13   0  292.57   22.00
  -5  13   0  281.47   22.50
  -5  13   0  261.87   23.90
  -5  13   0  312.77   20.00
   4 -13   0    4.10    7.50
   4 -13   0    7.30    4.80
   4 -13   0    1.20    5.30
   4 -13   0   -3.20    5.10
   4 -13   0   -9.50    5.40
   4 -13   0    0.50    4.50
   4 -13   0   -0.40    3.60
  -4  13   0    6.30    5.50
  -4  13   0    1.90    3.30
  -4  13   0   -4.80    3.80
  -4  13   0   -3.80    2.90
  -4  13   0   -0.80    3.10
   3 -13   0  144.29   11.90
   3 -13   0  166.68   16.10
   3 -13   0  144.09   17.70
   3 -13   0  141.69   16.10
   3 -13   0  159.68   14.10
   3 -13   0  145.09   15.10
   3 -13   0  144.59   18.30
  -3  13   0  136.79   12.00
  -3  13   0  139.89   18.00
  -3  13   0  144.99   15.40
  -3  13   0  145.29   13.10
  -3  13   0  156.88   14.90
  -3  13   0  157.18   17.80
   2 -13   0   17.60    7.50
   2 -13   0   22.30    7.70
   2 -13   0   10.30    5.90
   2 -13   0   20.40    9.20
   2 -13   0   22.90    6.50
   2 -13   0   20.80    7.20
  -2  13   0   27.60    5.90
  -2  13   0   21.50    8.30
  -2  13   0   24.30    7.70
  -2  13   0   28.70    9.40
  -2  13   0   24.50    6.60
  -2  13   0   23.70    6.90
   1 -13   0  200.88   21.10
   1 -13   0  208.98   18.00
   1 -13   0  199.28   22.00
   1 -13   0  211.98   14.30
   1 -13   0  210.68   20.10
   1 -13   0  160.98   15.50
  -1  13   0  209.28   14.00
  -1  13   0  174.58   20.10
  -1  13   0  190.38   18.90
  -1  13   0  199.28   15.30
  -1  13   0  204.08   12.50
  -1  13   0  181.88   20.20
   0 -13   0  468.65   29.40
   0 -13   0  525.05   23.00
   0 -13   0  502.85   31.90
   0 -13   0  491.45   26.70
   0 -13   0  514.95   34.00
   0 -13   0  465.05   28.00
   0  13   0  487.35   28.80
   0  13   0  482.05   21.70
   0  13   0  563.64   35.50
   0  13   0  514.15   25.70
   0  13   0  522.55   31.70
  -1 -13   0   91.49   15.60
  -1 -13   0  101.29   11.00
  -1 -13   0   89.79   15.20
  -1 -13   0   72.39   12.60
  -1 -13   0   75.79   13.90
  -1 -13   0   76.09   12.10
   1  13   0   99.99   11.30
   1  13   0   82.89   14.00
   1  13   0   97.19   14.00
   1  13   0   83.29   15.30
  -2 -13   0  132.49   18.30
  -2 -13   0  132.49   17.20
  -2 -13   0  148.09   17.00
  -2 -13   0  121.99   13.70
  -2 -13   0  116.09   15.30
  -2 -13   0  119.29   14.60
   2  13   0  132.99   17.20
   2  13   0  150.48   15.30
   2  13   0  129.09   16.50
   2  13   0   91.79   15.10
   2  13   0   86.89   13.40
  -3 -13   0  641.14   39.50
  -3 -13   0  713.13   38.20
  -3 -13   0  653.13   34.00
  -3 -13   0  616.44   35.00
  -3 -13   0  687.73   35.10
  -3 -13   0  638.54   28.10
   3  13   0  688.73   32.50
   3  13   0  637.14   33.20
   3  13   0  647.24   36.00
   3  13   0  644.44   36.00
   3  13   0  652.03   36.90
  -4 -13   0  148.89   16.00
  -4 -13   0   97.99   17.30
  -4 -13   0  157.88   19.00
  -4 -13   0  139.79   17.00
  -4 -13   0  166.38   14.50
  -4 -13   0  165.88   20.90
   4  13   0  122.89   16.90
   4  13   0  139.99   14.90
   4  13   0  107.99   18.00
   4  13   0  139.79   16.40
  -5 -13   0   22.50   10.50
  -5 -13   0   21.40    6.40
  -5 -13   0   26.80   12.60
  -5 -13   0   15.30    7.20
  -5 -13   0   19.20    9.60
   5  13   0   13.50    9.30
   5  13   0   20.00    7.50
   5  13   0   13.80   10.00
   5  13   0   27.30    8.00
   5  13   0   18.70    8.70
  -6 -13   0  545.85   32.10
  -6 -13   0  569.84   35.50
  -6 -13   0  547.25   38.30
  -6 -13   0  610.74   29.70
  -6 -13   0  655.53   41.20
   6  13   0  556.94   36.90
   6  13   0  631.84   38.90
   6  13   0  600.34   34.50
   6  13   0  543.05   31.30
  -7 -13   0  265.17   20.10
  -7 -13   0  216.48   27.90
  -7 -13   0  221.88   25.70
  -7 -13   0  259.57   25.50
   7  13   0  242.38   27.40
   7  13   0  230.38   22.00
   7  13   0  236.48   25.50
   7  13   0  242.98   23.90
  -8 -13   0    7.00    8.30
  -8 -13   0    2.80    6.00
  -8 -13   0  -13.00    8.30
   8  13   0   10.80   12.60
   8  13   0   -9.10    8.50
   8  13   0   -8.20    8.60
  -9 -13   0    3.40    7.40
  -9 -13   0  -27.80   18.40
  -9 -13   0   -4.10    7.40
  -9 -13   0   -3.00    8.80
   9  13   0   -7.30   12.40
   9  13   0  -11.20    7.90
 -10 -13   0   50.59   14.20
 -10 -13   0   65.09   18.80
 -10 -13   0   54.29   13.40
  10  13   0   38.80   14.00
  10  13   0   57.49   12.00
 -11 -13   0  167.48   34.50
 -11 -13   0  100.29   18.60
 -11 -13   0  149.29   18.20
  11  13   0   97.29   18.10
  11  13   0  125.99   25.00
  14 -14   0   11.80   14.20
  14 -14   0   17.20   23.00
  14 -14   0   31.50   12.10
  14 -14   0    9.00   13.00
 -14  14   0   23.00   12.10
 -14  14   0   14.00   11.00
 -14  14   0    2.80    9.40
 -14  14   0   -8.40   11.80
  13 -14   0   -6.00    9.00
  13 -14   0   -6.10   11.20
  13 -14   0   28.10   13.40
  13 -14   0    0.50   11.30
 -13  14   0   19.40   11.00
 -13  14   0   -7.60   10.40
 -13  14   0   -9.80   11.50
 -13  14   0   -7.20    8.30
  12 -14   0  340.47   30.60
  12 -14   0  321.77   29.50
 -12  14   0  252.67   29.00
 -12  14   0  292.07   37.00
 -12  14   0  266.77   26.00
 -12  14   0  249.08   29.20
 -12  14   0  250.97   26.20
  11 -14   0  288.47   28.40
  11 -14   0  292.97   26.60
  11 -14   0  347.87   34.90
 -11  14   0  236.28   27.40
 -11  14   0  292.87   27.00
 -11  14   0  305.27   25.30
 -11  14   0  255.67   28.90
 -11  14   0  233.48   25.70
 -11  14   0  251.37   25.10
  10 -14   0   28.60   11.40
  10 -14   0   10.10   10.80
  10 -14   0   25.70   13.70
  10 -14   0   43.10   12.10
 -10  14   0   11.90    8.00
 -10  14   0   -6.10    9.10
 -10  14   0    7.40    9.20
 -10  14   0    2.70    7.90
 -10  14   0   -6.20    8.50
 -10  14   0   23.10    9.70
   9 -14   0  320.17   27.20
   9 -14   0  317.07   36.90
   9 -14   0  362.46   28.30
   9 -14   0  367.86   32.70
  -9  14   0  325.97   24.80
  -9  14   0  353.26   26.80
  -9  14   0  322.37   28.30
  -9  14   0  355.66   47.30
  -9  14   0  353.96   28.40
  -9  14   0  368.46   30.30
   8 -14   0 1090.09   48.50
   8 -14   0 1016.70   53.29
   8 -14   0 1111.99   48.00
   8 -14   0 1211.18   55.69
   8 -14   0 1056.49   52.39
  -8  14   0 1177.68   50.19
  -8  14   0 1104.59   49.00
  -8  14   0 1158.98   54.99
  -8  14   0 1154.38   45.30
  -8  14   0 1203.08   53.49
  -8  14   0 1159.68   47.90
   7 -14   0 1122.49   50.99
   7 -14   0 1098.79   51.09
   7 -14   0 1093.29   48.10
   7 -14   0 1040.50   52.29
   7 -14   0 1059.59   45.90
  -7  14   0 1042.80   46.90
  -7  14   0 1042.80   44.90
  -7  14   0  952.40   42.50
  -7  14   0 1055.59   50.99
  -7  14   0 1020.50   47.80
  -7  14   0  969.80   40.30
   6 -14   0  157.78   18.70
   6 -14   0  135.39   12.00
   6 -14   0  101.99   17.40
   6 -14   0  147.79   19.60
   6 -14   0  189.58   19.10
   6 -14   0  151.98   18.20
  -6  14   0  119.99   19.20
  -6  14   0  151.08   13.20
  -6  14   0  123.79   16.50
  -6  14   0  142.89   17.30
  -6  14   0  125.39   15.60
  -6  14   0  156.28   15.10
   5 -14   0    0.40    6.90
   5 -14   0   -3.50    6.40
   5 -14   0   -3.60    4.10
   5 -14   0    1.10    6.10
   5 -14   0    8.60    6.00
  -5  14   0    8.60    7.70
  -5  14   0    3.30    3.30
  -5  14   0    0.30    4.30
  -5  14   0   -1.30    6.00
  -5  14   0   -5.70    3.20
  -5  14   0    3.80    6.30
   4 -14   0   -2.50    4.40
   4 -14   0    0.10    5.00
   4 -14   0    2.70    6.00
   4 -14   0   -7.10    5.90
   4 -14   0   -1.10    5.20
   4 -14   0    0.60    5.80
  -4  14   0   -0.50    3.90
  -4  14   0    6.70    7.50
  -4  14   0    0.00    4.30
  -4  14   0   -2.50    4.20
  -4  14   0   -4.80    4.00
  -4  14   0    5.00    5.50
   3 -14   0  174.88   16.30
   3 -14   0  196.68   21.90
   3 -14   0  197.28   17.50
   3 -14   0  172.78   17.00
   3 -14   0  163.18   20.20
   3 -14   0  197.28   14.70
   3 -14   0  171.68   20.20
  -3  14   0  165.48   13.60
  -3  14   0  175.48   15.60
  -3  14   0  203.88   19.80
  -3  14   0  203.78   19.40
  -3  14   0  180.68   14.40
  -3  14   0  175.78   19.60
   2 -14   0 1724.43   53.69
   2 -14   0 1703.83   61.99
   2 -14   0 1610.24   64.09
   2 -14   0 1662.53   47.60
   2 -14   0 1625.34   64.79
   2 -14   0 1603.94   55.29
  -2  14   0 1599.74   52.59
  -2  14   0 1660.43   58.89
  -2  14   0 1619.84   56.59
  -2  14   0 1583.24   60.69
   1 -14   0   72.59    9.10
   1 -14   0   48.80   11.20
   1 -14   0   61.09   12.80
   1 -14   0   77.19   15.00
   1 -14   0   56.19   14.30
   1 -14   0   72.99   11.70
  -1  14   0   50.29   11.10
  -1  14   0   62.39   12.80
  -1  14   0   39.60    8.80
  -1  14   0   45.60   10.70
   0 -14   0   -1.00    5.80
   0 -14   0   11.30    8.00
   0 -14   0    0.00    5.10
   0 -14   0   -1.10    6.20
   0  14   0   -3.40    6.10
   0  14   0    0.20    4.80
   0  14   0   -1.80    4.00
   0  14   0   -5.30    5.70
  -1 -14   0  238.88   22.40
  -1 -14   0  290.57   18.30
  -1 -14   0  244.68   22.70
  -1 -14   0  245.58   24.90
  -1 -14   0  256.67   20.80
  -1 -14   0  289.87   25.10
   1  14   0  272.67   24.50
   1  14   0  251.57   20.70
   1  14   0  255.87   23.40
   1  14   0  278.77   23.50
   1  14   0  269.17   19.50
  -2 -14   0  456.85   31.00
  -2 -14   0  474.85   29.10
  -2 -14   0  449.66   31.50
  -2 -14   0  518.75   31.90
  -2 -14   0  442.96   23.30
  -2 -14   0  512.45   36.40
   2  14   0  501.05   31.70
   2  14   0  537.15   34.10
   2  14   0  459.25   32.50
   2  14   0  501.95   28.20
   2  14   0  489.35   29.40
  -3 -14   0    3.60    7.80
  -3 -14   0   -4.40    6.70
  -3 -14   0    4.70    4.60
  -3 -14   0    7.90    8.00
  -3 -14   0    4.60    7.60
   3  14   0   -0.90    7.00
   3  14   0    9.10    5.80
   3  14   0    3.20    6.20
   3  14   0    6.70    6.50
   3  14   0   24.10    7.70
  -4 -14   0   75.49   13.20
  -4 -14   0   57.29   13.20
  -4 -14   0   53.09   13.00
  -4 -14   0   65.29   10.70
  -4 -14   0   56.49   12.90
  -4 -14   0   54.99   12.10
   4  14   0   52.69   10.30
   4  14   0   77.79   17.10
   4  14   0   58.59   10.60
   4  14   0   50.59   12.60
   4  14   0   74.79   13.00
  -5 -14   0  482.95   31.90
  -5 -14   0  540.85   27.60
  -5 -14   0  499.85   37.90
  -5 -14   0  553.64   34.40
  -5 -14   0  503.95   36.20
  -5 -14   0  486.35   30.90
   5  14   0  515.55   32.00
   5  14   0  555.44   37.50
   5  14   0  549.54   36.00
   5  14   0  506.45   33.80
   5  14   0  527.55   30.50
  -6 -14   0  290.77   23.50
  -6 -14   0  270.47   34.40
  -6 -14   0  303.07   21.80
  -6 -14   0  330.67   28.90
   6  14   0  312.17   23.60
   6  14   0  318.87   29.80
   6  14   0  300.17   26.90
   6  14   0  314.87   27.00
  -7 -14   0   15.50    9.00
  -7 -14   0   14.70   14.80
  -7 -14   0   45.00   13.60
  -7 -14   0   20.00   12.40
   7  14   0   11.10    8.10
   7  14   0   36.80   12.40
   7  14   0   11.60    9.70
  -8 -14   0   10.40   11.50
  -8 -14   0    8.20   14.20
  -8 -14   0    0.00    8.80
  -8 -14   0    7.60    6.60
   8  14   0   -3.70   10.20
   8  14   0    3.20   11.30
   8  14   0   23.10   11.70
   8  14   0    2.30    5.20
  -9 -14   0    3.60    9.40
  -9 -14   0  -17.10    8.90
  -9 -14   0   -2.80    8.10
  -9 -14   0   -7.70   10.80
   9  14   0  -20.70   11.60
   9  14   0    7.40    7.80
 -10 -14   0    6.10    8.50
 -10 -14   0   -1.40   14.20
  10  14   0   22.60   11.50
  10  14   0   -5.90    8.90
  13 -15   0  537.75   41.90
 -13  15   0  505.55   38.20
 -13  15   0  454.45   40.40
 -13  15   0  499.65   40.90
 -13  15   0  453.05   39.40
 -13  15   0  539.15   60.09
 -13  15   0  515.05   38.20
  12 -15   0  358.66   31.50
  12 -15   0  361.96   33.60
 -12  15   0  323.67   29.50
 -12  15   0  354.16   30.70
 -12  15   0  294.57   31.60
 -12  15   0  263.77   31.10
 -12  15   0  285.07   29.70
 -12  15   0  281.67   37.30
  11 -15   0   65.39   19.60
  11 -15   0   76.89   19.20
 -11  15   0   76.99   17.10
 -11  15   0   83.69   17.50
 -11  15   0   87.89   16.10
 -11  15   0   69.09   18.40
 -11  15   0   33.30   19.70
  10 -15   0   90.49   25.50
  10 -15   0   52.29   13.60
  10 -15   0   19.00   12.20
  10 -15   0   51.19   14.80
 -10  15   0   33.20   10.00
 -10  15   0   57.69   10.50
 -10  15   0   28.80   12.90
 -10  15   0   24.00    9.80
 -10  15   0   23.00   11.30
 -10  15   0   48.70   13.10
   9 -15   0  215.28   22.10
   9 -15   0  221.18   42.50
   9 -15   0  250.97   26.00
   9 -15   0  283.37   29.50
  -9  15   0  281.27   25.60
  -9  15   0  284.27   22.90
  -9  15   0  290.57   36.90
  -9  15   0  225.18   24.80
  -9  15   0  261.77   28.30
   8 -15   0  418.36   33.70
   8 -15   0  361.96   29.20
   8 -15   0  382.46   32.00
   8 -15   0  343.77   31.40
   8 -15   0  423.46   30.30
  -8  15   0  404.06   25.50
  -8  15   0  398.86   27.20
  -8  15   0  406.86   29.40
  -8  15   0  385.46   29.60
  -8  15   0  410.86   31.50
  -8  15   0  450.95   33.30
   7 -15   0  228.38   21.80
   7 -15   0  222.18   25.20
   7 -15   0  227.98   26.10
   7 -15   0  248.18   26.70
   7 -15   0  283.37   25.60
  -7  15   0  257.37   21.70
  -7  15   0  275.87   24.70
  -7  15   0  248.68   23.50
  -7  15   0  222.68   20.20
  -7  15   0  240.58   18.40
  -7  15   0  235.78   25.90
   6 -15   0   65.69   15.00
   6 -15   0   54.09   13.00
   6 -15   0   54.49   13.60
   6 -15   0   86.29   17.10
   6 -15   0   81.49   11.60
   6 -15   0   47.10   13.60
  -6  15   0   67.09   14.40
  -6  15   0   80.49   13.60
  -6  15   0   97.99   16.10
  -6  15   0   82.09   12.20
  -6  15   0   75.69   16.00
   5 -15   0   42.70    9.00
   5 -15   0   38.20   13.10
   5 -15   0   29.90    8.30
   5 -15   0   33.30   10.10
   5 -15   0   61.89   13.00
  -5  15   0   29.60    9.00
  -5  15   0   61.19   13.70
  -5  15   0   30.70   12.30
  -5  15   0   49.10   11.40
  -5  15   0   46.00   14.10
   4 -15   0   59.19   14.40
   4 -15   0   58.09   11.70
   4 -15   0   52.19   10.80
   4 -15   0   49.99   11.50
   4 -15   0   61.79   14.60
  -4  15   0   62.29   12.80
  -4  15   0   64.79   12.10
  -4  15   0   59.89   12.10
  -4  15   0   80.29   15.10
   3 -15   0   59.29   13.90
   3 -15   0   78.19   11.20
   3 -15   0   58.09   14.80
   3 -15   0   86.59   16.10
   3 -15   0   90.89   13.60
  -3  15   0   74.79   13.20
  -3  15   0   65.29   12.60
  -3  15   0   59.99   13.80
  -3  15   0   60.69   12.40
   2 -15   0   32.90   10.40
   2 -15   0   37.90   11.60
   2 -15   0   22.40    8.60
   2 -15   0   26.80    9.80
  -2  15   0   25.00   10.00
  -2  15   0   25.70    8.60
  -2  15   0   42.80    9.60
  -2  15   0   21.90    9.50
   1 -15   0  374.36   28.70
   1 -15   0  372.26   25.30
   1 -15   0  345.67   30.20
   1 -15   0  347.07   20.30
   1 -15   0  389.96   27.00
   1 -15   0  364.26   30.60
  -1  15   0  382.96   27.80
  -1  15   0  357.46   27.90
  -1  15   0  326.07   25.20
  -1  15   0  364.96   23.50
   0 -15   0  640.84   40.00
   0 -15   0  600.04   40.70
   0 -15   0  625.74   28.20
   0 -15   0  677.23   36.90
   0 -15   0  699.43   38.50
   0  15   0  604.14   30.70
   0  15   0  683.33   35.50
   0  15   0  622.94   36.50
   0  15   0  658.23   38.80
  -1 -15   0  666.03   29.70
  -1 -15   0  714.53   39.40
  -1 -15   0  598.74   40.70
  -1 -15   0  680.63   39.00
  -1 -15   0  656.33   40.50
  -1 -15   0  721.93   36.30
   1  15   0  700.83   40.10
   1  15   0  678.13   32.70
   1  15   0  749.42   42.50
   1  15   0  734.43   37.20
   1  15   0  715.53   38.50
  -2 -15   0   14.30    9.70
  -2 -15   0   -8.00    6.10
  -2 -15   0   19.50    7.40
  -2 -15   0    7.20    7.20
  -2 -15   0    4.00    7.60
  -2 -15   0    9.60    8.50
   2  15   0   27.10    9.60
   2  15   0   19.90    8.20
   2  15   0    9.70    7.40
   2  15   0   23.40    7.70
   2  15   0   -2.00    6.60
  -3 -15   0  254.87   22.90
  -3 -15   0  263.67   26.80
  -3 -15   0  285.97   24.50
  -3 -15   0  240.28   18.30
  -3 -15   0  245.78   24.50
  -3 -15   0  245.88   27.30
   3  15   0  242.38   24.20
   3  15   0  263.67   26.30
   3  15   0  236.08   21.90
   3  15   0  258.37   25.20
   3  15   0  290.67   20.60
  -4 -15   0  396.46   31.80
  -4 -15   0  374.46   23.40
  -4 -15   0  364.46   28.20
  -4 -15   0  376.16   49.90
  -4 -15   0  414.56   29.70
  -4 -15   0  380.66   29.70
   4  15   0  437.76   33.90
   4  15   0  370.26   28.90
   4  15   0  423.26   26.70
   4  15   0  379.76   31.90
   4  15   0  416.56   31.60
  -5 -15   0  313.07   27.80
  -5 -15   0  309.47   22.20
  -5 -15   0  300.27   30.70
  -5 -15   0  315.57   25.70
  -5 -15   0  330.27   29.00
  -5 -15   0  340.77   31.80
   5  15   0  359.66   25.10
   5  15   0  331.67   27.30
   5  15   0  305.07   28.70
   5  15   0  351.96   33.10
  -6 -15   0   77.69   14.40
  -6 -15   0  102.39   20.90
  -6 -15   0   93.99   16.80
  -6 -15   0  132.39   23.60
  -6 -15   0   94.99   15.10
   6  15   0   67.99   16.20
   6  15   0   81.79   17.00
   6  15   0   79.59   14.80
   6  15   0  113.79   17.70
  -7 -15   0    1.90    9.30
  -7 -15   0   -7.90   10.50
  -7 -15   0    8.60    9.70
  -7 -15   0   15.50    8.90
   7  15   0   -5.30    7.80
   7  15   0  -11.10    9.00
   7  15   0   -9.90    9.30
   7  15   0    7.50    7.10
  -8 -15   0   -4.80   13.50
  -8 -15   0    8.70    8.00
  -8 -15   0    4.10    7.90
  -8 -15   0    3.00    9.10
   8  15   0   12.60   13.90
   8  15   0    9.40   12.40
   8  15   0   -0.90   13.40
   8  15   0    9.60   12.60
  -9 -15   0  -11.70   11.80
  -9 -15   0  -12.40    7.50
  -9 -15   0   28.90   11.20
  -9 -15   0   12.70   10.10
   9  15   0  -16.60    7.40
   9  15   0  -10.30   10.40
 -10 -15   0   94.19   16.70
 -10 -15   0   82.09   20.00
  10  15   0   69.59   20.50
  12 -16   0   38.40   13.30
  12 -16   0   15.60   11.00
 -12  16   0   18.70   12.30
 -12  16   0   25.40   13.00
 -12  16   0   29.60   12.00
 -12  16   0   19.10   11.00
  11 -16   0   59.59   18.60
  11 -16   0   42.20   16.50
  11 -16   0   28.50   16.00
 -11  16   0   20.90   14.00
 -11  16   0   33.70   14.30
 -11  16   0   32.70   17.20
 -11  16   0   54.69   14.60
 -11  16   0   51.89   14.30
 -11  16   0   52.59   13.70
 -11  16   0   57.69   16.10
  10 -16   0   27.90   10.20
  10 -16   0   27.40   12.70
  10 -16   0    6.70   20.00
 -10  16   0   21.10    9.80
 -10  16   0   37.70   11.60
 -10  16   0    5.00    8.60
 -10  16   0   29.60   14.80
 -10  16   0   31.30   10.50
   9 -16   0   45.80   12.90
   9 -16   0  111.09   19.80
   9 -16   0   77.09   17.40
   9 -16   0   52.19   13.10
  -9  16   0   66.09   14.40
  -9  16   0   65.69   11.80
  -9  16   0   75.09   14.70
  -9  16   0  119.69   21.00
  -9  16   0   93.89   15.50
   8 -16   0   -2.50    7.30
   8 -16   0   -8.70    9.50
   8 -16   0   -3.00    8.60
   8 -16   0    4.20   10.50
   8 -16   0   13.80    8.10
  -8  16   0   -3.00    7.00
  -8  16   0   -3.20    9.60
  -8  16   0   -2.10    7.70
  -8  16   0    0.40   10.00
  -8  16   0   -7.60    6.80
   7 -16   0   -7.70    7.50
   7 -16   0   -4.00    6.00
   7 -16   0   -4.70    5.70
   7 -16   0   -3.50    8.40
  -7  16   0   -0.50    5.90
  -7  16   0   -6.30    7.10
  -7  16   0    0.90    5.70
   6 -16   0   74.79   20.10
   6 -16   0  148.19   23.40
   6 -16   0  145.19   18.10
   6 -16   0  160.48   21.00
  -6  16   0   98.99   15.20
  -6  16   0   81.59   16.10
  -6  16   0  117.49   18.40
  -6  16   0  129.29   21.20
   5 -16   0  329.07   31.20
   5 -16   0  328.47   32.90
   5 -16   0  353.86   29.40
   5 -16   0  328.57   26.20
  -5  16   0  336.57   24.80
  -5  16   0  407.96   39.10
  -5  16   0  398.16   29.10
   4 -16   0  272.67   18.30
   4 -16   0  267.37   23.30
   4 -16   0  285.17   28.00
   4 -16   0  248.38   25.60
   4 -16   0  235.98   26.20
  -4  16   0  300.77   21.90
  -4  16   0  285.57   27.90
  -4  16   0  256.87   25.00
  -4  16   0  250.57   23.40
   3 -16   0  177.38   23.10
   3 -16   0  206.98   24.00
   3 -16   0  196.28   21.90
   3 -16   0  194.48   16.00
  -3  16   0  195.08   21.20
  -3  16   0  237.98   23.10
  -3  16   0  232.08   23.80
  -3  16   0  219.78   18.70
   2 -16   0  353.26   21.50
   2 -16   0  320.27   28.60
   2 -16   0  288.07   29.00
   2 -16   0  346.67   25.00
   2 -16   0  349.27   30.50
  -2  16   0  339.57   26.40
  -2  16   0  398.06   24.70
  -2  16   0  386.86   29.50
  -2  16   0  326.57   28.70
   1 -16   0 1336.47   55.19
   1 -16   0 1345.67   64.19
   1 -16   0 1424.26   60.29
   1 -16   0 1354.76   61.19
   1 -16   0 1291.97   44.30
   1 -16   0 1385.56   52.09
  -1  16   0 1411.16   57.79
  -1  16   0 1322.97   53.89
  -1  16   0 1381.46   60.69
  -1  16   0 1424.46   50.29
   0 -16   0 1099.99   56.79
   0 -16   0 1075.49   51.49
   0 -16   0  989.00   48.40
   0 -16   0 1029.60   45.50
   0 -16   0 1043.50   53.39
   0 -16   0 1036.40   38.80
   0  16   0 1105.99   43.50
   0  16   0 1084.99   47.30
   0  16   0 1079.79   54.09
   0  16   0 1114.19   53.49
   0  16   0 1099.59   50.29
  -1 -16   0  104.69   17.60
  -1 -16   0  111.29   13.30
  -1 -16   0   72.09   14.00
  -1 -16   0   88.09   16.80
  -1 -16   0   87.09   19.70
   1  16   0   71.49   15.90
   1  16   0   94.39   17.10
   1  16   0   91.99   15.80
   1  16   0   81.49   15.50
   1  16   0   70.89   11.10
  -2 -16   0    4.00    6.60
  -2 -16   0   16.10    8.40
  -2 -16   0    9.30   11.60
  -2 -16   0   -0.40    8.00
  -2 -16   0    6.70    5.20
  -2 -16   0    7.70   11.00
   2  16   0    9.70    7.60
   2  16   0   12.60    9.80
   2  16   0   -3.20    6.70
   2  16   0   25.00   10.50
   2  16   0   16.00    7.30
  -3 -16   0  158.78   25.00
  -3 -16   0  200.28   22.80
  -3 -16   0  199.88   22.80
  -3 -16   0  167.98   16.50
   3  16   0  190.18   30.60
   3  16   0  228.18   19.50
   3  16   0  180.68   21.70
   3  16   0  183.38   20.80
  -4 -16   0    1.10    9.30
  -4 -16   0   -7.80    9.80
  -4 -16   0   -6.20    5.80
  -4 -16   0   19.10   10.30
  -4 -16   0   -2.80    7.80
  -4 -16   0   15.10    7.90
   4  16   0    4.80    9.10
   4  16   0    1.70    8.30
   4  16   0    4.10    7.70
   4  16   0   18.00   10.70
   4  16   0    7.90    9.60
  -5 -16   0  242.68   25.10
  -5 -16   0  221.08   19.80
  -5 -16   0  224.78   23.20
  -5 -16   0  215.08   26.80
  -5 -16   0  247.48   25.60
   5  16   0  188.28   20.90
   5  16   0  183.68   25.70
   5  16   0  230.48   23.90
   5  16   0  231.38   26.00
  -6 -16   0   -5.10   10.80
  -6 -16   0   -7.20    8.50
  -6 -16   0   -4.40    7.40
  -6 -16   0   -8.50    7.10
   6  16   0    0.80    4.80
   6  16   0    8.00    8.50
   6  16   0    3.20    9.20
  -7 -16   0   77.79   16.10
  -7 -16   0   83.09   18.80
  -7 -16   0   67.89   13.00
   7  16   0   59.49   16.30
   7  16   0   53.39   15.00
   7  16   0   50.89   15.80
   7  16   0   92.39   19.90
  -8 -16   0  111.29   21.30
  -8 -16   0   92.19   18.20
  -8 -16   0  123.99   22.60
  -8 -16   0   93.69   17.20
   8  16   0  115.39   21.60
   8  16   0   85.49   20.50
   8  16   0   79.99   16.70
   8  16   0  114.59   25.70
  -9 -16   0   26.20   13.20
  -9 -16   0   19.00   22.10
  -9 -16   0    3.40   12.10
  -9 -16   0   32.50   12.80
   9  16   0    7.60   10.70
   9  16   0   55.69   14.40
 -12  17   0  205.18   44.90
 -12  17   0  149.88   27.60
 -12  17   0  183.18   34.00
 -12  17   0  158.88   30.70
  11 -17   0  110.19   30.80
  11 -17   0  153.68   21.00
  11 -17   0  104.29   20.10
 -11  17   0  104.29   20.30
 -11  17   0  103.49   20.90
 -11  17   0   70.59   17.00
 -11  17   0   88.39   18.60
 -11  17   0  101.89   21.70
  10 -17   0   36.60   13.40
  10 -17   0   31.70   13.90
  10 -17   0   23.40   12.20
 -10  17   0   46.10   14.70
 -10  17   0   24.00   13.40
 -10  17   0   34.50   11.40
 -10  17   0   48.60   14.30
 -10  17   0   54.29   23.20
   9 -17   0   67.39   16.70
   9 -17   0   55.89   19.40
   9 -17   0   59.19   14.10
   9 -17   0   81.59   18.70
  -9  17   0   55.59   15.70
  -9  17   0   75.39   16.30
  -9  17   0   78.39   15.70
  -9  17   0   72.79   16.30
   8 -17   0   38.70   15.40
   8 -17   0   47.00   13.10
   8 -17   0   26.50   13.90
  -8  17   0   28.40   11.00
  -8  17   0   44.70   15.90
  -8  17   0   20.30   12.00
   7 -17   0  142.69   24.40
   7 -17   0  179.18   25.00
   7 -17   0  129.99   19.80
   7 -17   0  160.38   23.60
  -7  17   0  138.39   18.40
  -7  17   0  152.18   24.60
  -7  17   0  160.28   21.50
  -7  17   0  169.18   22.10
   6 -17   0  550.14   37.70
   6 -17   0  580.14   41.00
   6 -17   0  611.04   37.20
   6 -17   0  590.24   41.90
  -6  17   0  663.53   40.80
  -6  17   0  582.74   41.80
  -6  17   0  541.25   35.80
  -6  17   0  571.94   33.40
   5 -17   0  452.35   31.50
   5 -17   0  481.35   38.00
   5 -17   0  485.05   37.90
   5 -17   0  478.15   24.50
   5 -17   0  375.96   31.00
  -5  17   0  398.46   31.10
  -5  17   0  434.66   28.60
  -5  17   0  428.36   34.20
   4 -17   0   12.20    7.40
   4 -17   0   23.00   11.50
   4 -17   0    1.60    8.60
   4 -17   0   -2.50    8.80
  -4  17   0   13.30    6.80
  -4  17   0    5.60    8.50
  -4  17   0   12.00    7.60
  -4  17   0    1.10   10.00
   3 -17   0  134.09   22.10
   3 -17   0  180.88   41.90
   3 -17   0  130.89   22.20
   3 -17   0  139.39   15.80
  -3  17   0  145.99   20.60
  -3  17   0  150.88   19.40
  -3  17   0  149.79   19.80
  -3  17   0  143.79   16.80
   2 -17   0  348.77   22.20
   2 -17   0  327.37   31.10
   2 -17   0  359.56   30.10
   2 -17   0  368.46   34.60
  -2  17   0  343.87   24.40
  -2  17   0  403.76   34.30
  -2  17   0  348.27   30.00
  -2  17   0  392.46   29.20
  -2  17   0  325.47   28.50
   1 -17   0   66.19   14.90
   1 -17   0   62.69   17.00
   1 -17   0   69.29   16.00
   1 -17   0   74.69   11.50
   1 -17   0   71.69   13.00
  -1  17   0   56.89   15.70
  -1  17   0   54.29   15.20
  -1  17   0   49.50   12.30
  -1  17   0   65.79   12.70
  -1  17   0   43.70   12.20
   0 -17   0   41.10   14.90
   0 -17   0   52.79   10.50
   0 -17   0   54.29   13.70
   0 -17   0   43.60   13.30
   0  17   0   39.80    9.30
   0  17   0   57.49   16.00
   0  17   0   50.19   21.60
   0  17   0   39.20   11.20
  -1 -17   0  130.69   15.00
  -1 -17   0  150.98   23.20
  -1 -17   0  136.29   18.30
  -1 -17   0  124.69   19.70
  -1 -17   0  131.09   24.30
   1  17   0  137.69   16.50
   1  17   0  143.19   19.80
   1  17   0  128.69   20.30
   1  17   0  147.49   22.30
  -2 -17   0    9.40    8.50
  -2 -17   0   20.70    6.40
  -2 -17   0    7.30   14.50
  -2 -17   0    6.40   12.00
  -2 -17   0    8.90    8.40
  -2 -17   0   19.30    7.60
   2  17   0   22.40    8.90
   2  17   0   17.50    9.30
   2  17   0   19.10   10.00
   2  17   0   31.60   13.40
   2  17   0    5.20    8.40
  -3 -17   0   -1.90    7.90
  -3 -17   0   21.10    9.80
  -3 -17   0   41.70   19.10
  -3 -17   0    6.10   12.40
  -3 -17   0   29.10    9.10
  -3 -17   0    5.10    8.00
   3  17   0   -8.20    6.20
   3  17   0   17.40   10.50
   3  17   0   -2.20    8.30
   3  17   0    2.50    8.50
   3  17   0   23.90   11.40
  -4 -17   0   14.20    8.80
  -4 -17   0   -4.10    9.40
  -4 -17   0   -3.90    6.20
  -4 -17   0   -5.50   11.10
  -4 -17   0  -15.50    7.80
  -4 -17   0   -4.80   12.10
   4  17   0  -14.40    6.30
   4  17   0   14.40   12.50
   4  17   0   -1.50    6.80
   4  17   0  -14.40    7.70
  -5 -17   0   25.90   10.30
  -5 -17   0   18.70   10.90
  -5 -17   0   34.80   16.30
   5  17   0   32.10   11.60
   5  17   0   22.90   11.50
   5  17   0   38.00   11.30
  -6 -17   0  347.37   35.10
  -6 -17   0  336.67   31.90
  -6 -17   0  328.67   25.50
  -6 -17   0  427.36   43.80
   6  17   0  309.27   27.20
   6  17   0  308.27   27.90
   6  17   0  298.07   30.60
  -7 -17   0  371.06   28.20
  -7 -17   0  309.47   36.10
  -7 -17   0  422.86   34.50
  -7 -17   0  402.66   33.50
   7  17   0  284.87   26.40
   7  17   0  350.06   35.70
   7  17   0  398.26   34.60
   7  17   0  325.67   38.00
  -8 -17   0   49.20   13.20
  -8 -17   0   50.29   15.70
  -8 -17   0   47.40   22.40
   8  17   0   48.30   14.10
   8  17   0   60.29   15.40
  11 -18   0  162.48   32.00
  11 -18   0  114.29   20.00
  11 -18   0  100.39   23.40
 -11  18   0  104.29   22.00
 -11  18   0  100.29   18.80
 -11  18   0   83.29   18.60
 -11  18   0   83.29   17.70
  10 -18   0   39.50   16.90
  10 -18   0   25.90   15.50
  10 -18   0   -2.60   14.00
  10 -18   0    8.90   11.00
 -10  18   0   16.40   12.10
 -10  18   0   11.00   13.50
 -10  18   0   16.70   10.60
 -10  18   0   17.50   12.20
 -10  18   0   28.10   12.80
   9 -18   0   -3.70   11.10
   9 -18   0   12.90    7.10
  -9  18   0    1.40    8.30
  -9  18   0  -14.30   10.90
  -9  18   0  -11.80    8.40
  -9  18   0  -11.90    8.40
  -9  18   0    1.90   11.60
   8 -18   0   18.20   12.80
   8 -18   0    6.90   13.10
   8 -18   0   16.30   10.20
  -8  18   0   14.20   10.90
  -8  18   0    4.50   10.30
  -8  18   0   17.00   19.10
  -8  18   0   24.80   12.50
  -8  18   0   15.60    9.10
   7 -18   0  191.88   22.20
   7 -18   0  209.18   27.70
   7 -18   0  110.79   30.90
  -7  18   0  202.28   20.00
  -7  18   0  129.39   20.50
  -7  18   0  186.48   22.50
  -7  18   0  188.38   32.40
   6 -18   0  193.98   36.80
   6 -18   0  134.39   24.90
   6 -18   0  138.69   21.70
   6 -18   0  136.39   25.00
  -6  18   0  159.38   22.00
  -6  18   0  119.29   21.50
  -6  18   0  137.19   21.90
  -6  18   0  167.38   20.90
   5 -18   0   18.60    7.60
   5 -18   0   20.40    9.60
   5 -18   0    3.10    8.70
   5 -18   0  -17.50    7.10
  -5  18   0    5.60    8.10
  -5  18   0   -7.10    7.80
  -5  18   0   -1.80    7.40
  -5  18   0   -1.30    8.70
   4 -18   0  188.18   16.60
   4 -18   0  179.48   27.20
   4 -18   0  135.99   23.60
   4 -18   0  175.68   24.60
  -4  18   0  164.08   20.30
  -4  18   0  110.99   20.20
  -4  18   0  125.49   18.50
  -4  18   0  122.99   21.10
  -4  18   0  172.18   24.00
   3 -18   0  423.26   37.00
   3 -18   0  415.16   34.50
   3 -18   0  421.06   36.40
   3 -18   0  444.66   25.60
  -3  18   0  419.66   35.10
  -3  18   0  390.96   31.60
  -3  18   0  493.15   30.20
  -3  18   0  372.06   34.60
  -3  18   0  443.66   32.70
   2 -18   0   -4.00    9.20
   2 -18   0   17.40    7.30
   2 -18   0   -0.20    8.30
   2 -18   0    9.40    9.50
  -2  18   0   11.10   10.40
  -2  18   0    8.50    9.50
  -2  18   0   10.50    9.10
  -2  18   0    5.40    8.50
  -2  18   0   13.20    8.20
   1 -18   0   43.80   14.10
   1 -18   0   48.60   11.00
   1 -18   0   28.80   13.20
   1 -18   0   29.50   12.40
  -1  18   0   30.60    9.80
  -1  18   0   21.90    9.40
  -1  18   0   19.50   11.40
  -1  18   0   27.20   12.90
  -1  18   0   15.70    9.30
   0 -18   0  238.18   27.50
   0 -18   0  242.98   28.80
   0 -18   0  211.78   18.70
   0 -18   0  149.79   24.60
   0 -18   0  215.08   24.10
   0  18   0  160.08   22.60
   0  18   0  229.08   28.20
   0  18   0  186.58   24.10
   0  18   0  188.78   20.70
   0  18   0  205.78   25.50
  -1 -18   0  155.18   22.20
  -1 -18   0  137.59   25.00
  -1 -18   0  134.39   19.60
  -1 -18   0  149.79   16.90
  -1 -18   0  141.19   22.00
   1  18   0  113.79   21.20
   1  18   0  110.09   16.90
   1  18   0  160.48   23.60
   1  18   0  177.58   20.50
   1  18   0  109.99   18.40
  -2 -18   0  264.57   21.40
  -2 -18   0  203.98   24.40
  -2 -18   0  224.68   26.20
  -2 -18   0  213.08   24.80
  -2 -18   0  280.47   37.50
   2  18   0  257.77   25.90
   2  18   0  233.98   28.20
   2  18   0  242.38   27.60
   2  18   0  287.87   25.60
   2  18   0  261.37   23.70
  -3 -18   0   63.69   15.30
  -3 -18   0   48.50   14.20
  -3 -18   0   80.39   13.70
  -3 -18   0  100.19   22.90
  -3 -18   0   87.49   27.00
  -3 -18   0   41.40   15.80
   3  18   0   74.89   14.90
   3  18   0   92.89   20.20
   3  18   0   51.49   13.40
   3  18   0   79.09   20.60
  -4 -18   0    3.50   15.10
  -4 -18   0   32.80   11.00
  -4 -18   0  -23.20   12.60
  -4 -18   0   37.00   12.80
   4  18   0  -12.70   10.40
   4  18   0   28.30   10.40
   4  18   0   12.70    9.90
   4  18   0   -0.60    9.90
  -5 -18   0    0.40    7.20
  -5 -18   0   -1.80    9.50
  -5 -18   0    7.00    9.40
  -5 -18   0  -15.10   10.20
   5  18   0    5.70    8.90
   5  18   0   12.70    8.10
   5  18   0   -7.00    9.70
  -6 -18   0  219.98   28.80
  -6 -18   0  199.18   25.80
  -6 -18   0  192.48   21.30
  -6 -18   0  272.47   30.00
   6  18   0  183.78   23.20
   6  18   0  151.68   25.20
   6  18   0  198.38   22.40
   6  18   0  201.98   27.30
  10 -19   0   54.99   21.70
  10 -19   0   53.79   15.00
  10 -19   0   70.69   18.70
 -10  19   0   40.10   18.80
 -10  19   0   17.70   13.80
 -10  19   0   44.50   17.30
 -10  19   0   40.30   13.80
 -10  19   0   47.30   16.20
   9 -19   0   -3.20    9.70
  -9  19   0  -22.40    9.30
  -9  19   0  -18.20    8.60
  -9  19   0   -6.20    8.00
  -9  19   0  -15.00    8.70
   8 -19   0  249.38   28.60
   8 -19   0  232.08   24.30
   8 -19   0  263.17   27.70
  -8  19   0  166.88   21.60
  -8  19   0  215.38   29.70
  -8  19   0  160.18   25.70
  -8  19   0  174.78   23.50
  -8  19   0  240.08   27.70
   7 -19   0  208.08   25.30
   7 -19   0  179.68   29.70
   7 -19   0  175.18   24.80
   7 -19   0  183.58   22.50
  -7  19   0  166.18   23.40
  -7  19   0  193.08   24.80
  -7  19   0  117.39   21.80
  -7  19   0  138.29   23.90
  -7  19   0  155.78   25.30
   6 -19   0  -10.00    7.50
   6 -19   0   22.30    9.00
   6 -19   0   -2.40   14.20
  -6  19   0   -1.30    9.00
  -6  19   0   -7.10    7.30
  -6  19   0   11.50    8.50
  -6  19   0   19.90    9.70
   5 -19   0  284.37   31.20
   5 -19   0  271.77   31.20
   5 -19   0  288.67   27.60
  -5  19   0  299.07   28.40
  -5  19   0  364.46   34.60
  -5  19   0  315.37   30.70
  -5  19   0  357.76   35.10
  -5  19   0  270.07   26.40
   4 -19   0  297.27   30.50
   4 -19   0  293.17   32.80
   4 -19   0  285.97   22.10
   4 -19   0  348.67   31.80
  -4  19   0  271.77   24.80
  -4  19   0  275.77   24.20
  -4  19   0  272.07   30.60
  -4  19   0  316.37   28.40
  -4  19   0  307.27   29.30
   3 -19   0   47.20   13.70
   3 -19   0   63.19   18.30
   3 -19   0   64.19   12.40
   3 -19   0   22.80   14.30
  -3  19   0   45.00   18.20
  -3  19   0   38.90   10.50
  -3  19   0   59.49   14.70
  -3  19   0   57.49   13.70
  -3  19   0   61.69   17.80
   2 -19   0   -4.60    7.70
   2 -19   0   17.20    8.90
   2 -19   0    2.50    7.00
  -2  19   0   -7.90   12.70
  -2  19   0    1.10    8.00
  -2  19   0  -10.90    7.00
   1 -19   0   34.90   10.10
   1 -19   0   45.30   13.50
   1 -19   0   45.50   15.00
   1 -19   0   25.30   17.30
  -1  19   0   19.90    9.70
  -1  19   0   37.80   13.30
  -1  19   0   39.60   13.40
  -1  19   0   33.00   10.20
   0 -19   0  160.48   18.60
   0 -19   0  134.59   22.50
   0 -19   0  150.88   25.00
   0 -19   0  144.69   26.40
   0  19   0  184.68   21.00
   0  19   0  193.78   21.00
   0  19   0  135.09   23.60
   0  19   0  165.38   20.80
   0  19   0  135.49   19.40
  -1 -19   0  315.27   30.20
  -1 -19   0  238.98   22.40
  -1 -19   0  277.47   29.20
  -1 -19   0  267.87   28.70
  -1 -19   0  286.27   30.10
   1  19   0  247.78   23.90
   1  19   0  279.67   31.60
   1  19   0  259.57   31.50
   1  19   0  302.07   29.30
   1  19   0  215.28   42.70
  -2 -19   0  173.48   19.50
  -2 -19   0  215.28   27.70
  -2 -19   0  204.78   28.30
  -2 -19   0  124.29   21.70
  -2 -19   0  220.88   27.30
   2  19   0  169.08   20.60
   2  19   0  174.08   24.20
   2  19   0  171.28   23.40
   2  19   0  130.39   21.70
  -3 -19   0   14.70    9.60
  -3 -19   0   17.30    8.60
  -3 -19   0   23.90   10.50
  -3 -19   0   33.30   10.00
  -3 -19   0   10.70   11.30
   3  19   0   -6.10   12.20
   3  19   0    3.30    8.20
   3  19   0   34.00   18.30
   3  19   0   18.00    9.50
   3  19   0    8.10   11.60
  -4 -19   0    8.90   14.50
  -4 -19   0   37.50   11.70
  -4 -19   0   18.10   11.10
  -4 -19   0   29.10   12.40
   4  19   0   17.50   11.40
   4  19   0   23.80   13.50
   4  19   0   -0.60    9.70
  -5 -19   0  169.88   22.50
  -5 -19   0  215.28   27.50
  -5 -19   0  189.98   30.50
  -5 -19   0  218.08   22.00
   5  19   0  173.28   27.70
   5  19   0  196.98   27.20
   8 -20   0  -12.60    9.10
   8 -20   0    8.90   10.90
  -8  20   0   -3.60    8.20
  -8  20   0   -0.90    8.20
  -8  20   0  -14.30    7.40
  -8  20   0   -8.70    9.80
   7 -20   0  268.07   31.20
   7 -20   0  239.38   29.60
   7 -20   0  160.88   28.10
  -7  20   0  224.38   28.00
  -7  20   0  182.38   24.40
  -7  20   0  210.48   32.50
  -7  20   0  133.09   25.90
  -7  20   0  227.68   30.90
   6 -20   0 1106.09   65.69
   6 -20   0 1062.49   63.69
   6 -20   0 1183.18   61.69
  -6  20   0 1152.38   52.29
  -6  20   0  985.40   65.29
  -6  20   0 1051.69   57.59
  -6  20   0 1042.80   60.29
  -6  20   0 1151.28   60.09
   5 -20   0  885.71   52.59
   5 -20   0  745.63   51.89
   5 -20   0  807.82   52.29
  -5  20   0  798.72   54.89
  -5  20   0  882.81   49.60
  -5  20   0  788.22   51.29
  -5  20   0  760.22   47.80
   4 -20   0  124.69   18.60
   4 -20   0  110.09   23.30
   4 -20   0  120.69   21.80
   4 -20   0  124.09   21.70
  -4  20   0   92.89   17.00
  -4  20   0   77.09   18.50
  -4  20   0   86.99   17.70
  -4  20   0  102.29   20.90
   3 -20   0   25.10   11.50
   3 -20   0   17.30   12.60
   3 -20   0   -1.50    9.70
   3 -20   0    7.80    8.90
  -3  20   0   -7.70    9.30
  -3  20   0  -13.40    8.00
  -3  20   0    3.20   12.60
  -3  20   0   -8.30   10.10
  -3  20   0  -15.60    7.20
   2 -20   0    5.70   10.40
   2 -20   0   13.40    8.50
   2 -20   0   19.40   14.50
   2 -20   0   37.10   13.60
  -2  20   0   19.50   11.00
  -2  20   0   25.30   10.40
  -2  20   0    7.20   13.50
  -2  20   0   23.70   11.50
   1 -20   0  104.19   17.10
   1 -20   0   74.29   18.50
   1 -20   0   65.49   18.50
   1 -20   0   73.59   17.10
  -1  20   0   66.09   14.70
  -1  20   0   69.99   19.70
  -1  20   0   91.59   18.90
  -1  20   0  119.29   19.60
  -1  20   0   72.69   15.90
   0 -20   0  202.18   26.40
   0 -20   0  153.48   17.90
   0 -20   0  164.08   29.60
   0 -20   0  123.09   21.60
   0  20   0  129.49   22.30
   0  20   0  203.48   27.00
   0  20   0  143.59   23.80
   0  20   0  176.78   21.50
   0  20   0  127.09   20.10
  -1 -20   0   78.49   20.00
  -1 -20   0   61.29   17.40
  -1 -20   0   94.79   15.40
  -1 -20   0   73.09   19.90
   1  20   0   75.89   17.40
   1  20   0   98.79   21.60
   1  20   0   80.99   18.20
   1  20   0   72.59   16.90
  -2 -20   0   -1.20   14.60
  -2 -20   0   29.30   12.00
  -2 -20   0   -6.20    7.80
  -2 -20   0   -4.70   12.10
   2  20   0   18.10   11.20
   2  20   0   27.20   13.00
   2  20   0   10.30   11.70
   2  20   0   15.40   12.90
  -3 -20   0  141.89   27.10
  -3 -20   0  134.19   19.40
  -3 -20   0  132.49   33.00
  -3 -20   0  141.19   23.30
  -3 -20   0  120.39   22.90
   3  20   0  134.59   23.10
   3  20   0  104.99   31.00
   3  20   0  157.28   26.10
   3  20   0  152.78   26.50
   6 -21   0  112.69   22.70
   6 -21   0   98.49   21.60
   6 -21   0  137.69   25.90
  -6  21   0   88.29   20.80
  -6  21   0   96.39   19.10
  -6  21   0  134.69   24.00
  -6  21   0   76.69   22.90
   5 -21   0  -15.60   10.80
   5 -21   0   -6.00    8.40
   5 -21   0  -19.90   13.70
  -5  21   0  -16.30    9.20
  -5  21   0  -21.50    9.70
  -5  21   0    1.10    9.90
  -5  21   0   -3.70   10.80
   4 -21   0  -33.80   17.00
   4 -21   0   15.90   13.30
   4 -21   0   -9.40   13.80
  -4  21   0   -6.10    9.80
  -4  21   0   10.00    9.20
   3 -21   0    9.00   10.30
   3 -21   0   -9.50    9.80
   3 -21   0   -7.80   11.20
   3 -21   0   -8.30   14.60
  -3  21   0  -27.20   11.40
  -3  21   0    6.40    9.80
  -3  21   0   26.00   12.40
   2 -21   0   12.60   14.00
   2 -21   0   36.50   17.30
   2 -21   0   16.90   12.40
  -2  21   0    8.60   11.30
  -2  21   0    9.40   12.10
  -2  21   0    7.10   13.30
  -2  21   0   -4.00   11.00
   1 -21   0   57.69   23.60
   1 -21   0   16.40    9.80
   1 -21   0   23.20   12.00
   1 -21   0   21.30    9.90
  -1  21   0   -6.10   12.00
  -1  21   0   20.80   10.00
  -1  21   0   -7.00   11.10
  -1  21   0   20.90   13.40
   0 -21   0    5.80   11.80
   0 -21   0   -9.40    8.00
   0 -21   0   18.40   11.10
   0  21   0   17.40   10.70
   0  21   0  -14.30   11.60
   0  21   0    7.50   11.10
  -1 -21   0   82.49   21.00
  -1 -21   0  130.99   19.80
  -1 -21   0  104.59   24.40
  -1 -21   0  101.89   21.20
   1  21   0  113.89   21.80
   1  21   0  125.09   27.70
   1  21   0  107.09   18.80
   1  21   0  135.79   22.90
  -1  21  -1    6.60   10.10
  -1  21  -1    9.50   17.40
   1 -21   1   -4.30   12.70
   1 -21   1  -13.20    9.50
   1 -21   1   -6.00   12.60
   1 -21   1   20.70   11.70
  -2  21  -1   31.00   12.90
  -2  21  -1   34.10   15.90
  -2  21  -1   49.60   19.30
  -2  21  -1   12.90   17.00
   2 -21   1   37.00   18.20
   2 -21   1   33.80   11.70
   2 -21   1   49.80   18.50
  -3  21  -1   49.00   14.80
  -3  21  -1   40.90   15.20
  -3  21  -1   23.10   12.90
  -3  21  -1   97.89   18.60
   3 -21   1   65.29   19.50
   3 -21   1   57.89   19.90
   3 -21   1   55.89   14.10
   3 -21   1   63.49   28.80
  -4  21  -1   88.09   22.70
  -4  21  -1   76.09   23.20
  -4  21  -1  111.19   20.90
  -4  21  -1  112.89   22.10
   4 -21   1  126.59   24.90
   4 -21   1  130.39   26.00
  -5  21  -1  106.09   20.80
  -5  21  -1  142.99   25.00
  -5  21  -1   81.39   20.20
  -5  21  -1   70.79   22.10
   5 -21   1   88.69   42.60
   5 -21   1   89.29   22.00
   5 -21   1   77.59   20.00
   2  20  -1   28.40   15.40
   2  20  -1   20.00   12.50
   2  20  -1   39.10   17.00
   2  20  -1   16.90   11.70
  -2 -20   1   13.70   11.40
  -2 -20   1   21.40   17.30
  -2 -20   1    8.30   14.00
  -2 -20   1    0.50   10.70
  -2 -20   1   -4.40   15.60
   1  20  -1  230.28   27.60
   1  20  -1  193.38   31.80
   1  20  -1  229.78   28.80
   1  20  -1  156.68   38.20
  -1 -20   1  231.08   27.40
  -1 -20   1  260.37   23.70
  -1 -20   1  261.17   32.20
  -1 -20   1  183.88   36.60
   0  20  -1  128.49   26.10
   0  20  -1  201.98   23.60
   0  20  -1  151.48   23.70
   0  20  -1  220.38   28.00
   0 -20   1  187.98   25.70
   0 -20   1  199.88   21.60
   0 -20   1  174.98   28.50
   0 -20   1  153.78   26.30
  -1  20  -1   63.99   15.60
  -1  20  -1   38.20   13.40
  -1  20  -1   95.09   19.70
  -1  20  -1   52.39   16.40
   1 -20   1   16.20   16.30
   1 -20   1   59.79   18.70
   1 -20   1   39.60   16.30
  -2  20  -1   44.10   13.60
  -2  20  -1   45.70   17.50
  -2  20  -1    7.40   10.80
   2 -20   1   28.70   13.50
   2 -20   1   23.80    9.90
  -3  20  -1   59.29   14.40
  -3  20  -1   91.99   16.70
  -3  20  -1   34.90   14.50
   3 -20   1   16.80   15.20
   3 -20   1   46.50   10.70
   3 -20   1   62.19   19.30
   3 -20   1   61.19   17.20
  -4  20  -1   83.09   19.10
  -4  20  -1   90.99   17.80
  -4  20  -1   97.69   20.60
  -4  20  -1   90.89   19.40
   4 -20   1   79.19   22.70
   4 -20   1   98.79   16.20
   4 -20   1   77.89   19.90
   4 -20   1   90.39   19.50
  -5  20  -1  501.25   45.10
  -5  20  -1  483.75   41.50
  -5  20  -1  463.65   42.50
  -5  20  -1  426.86   36.90
   5 -20   1  445.86   42.00
   5 -20   1  436.06   38.30
   5 -20   1  437.16   41.10
  -6  20  -1  288.57   29.90
  -6  20  -1  278.07   27.00
  -6  20  -1  303.77   47.50
  -6  20  -1  252.07   30.30
   6 -20   1  279.67   36.40
   6 -20   1  239.58   33.40
  -7  20  -1    0.20   10.50
  -7  20  -1  -10.60   10.40
  -7  20  -1  -11.90    6.00
   7 -20   1  -32.70   17.30
  -8  20  -1   65.29   14.30
  -8  20  -1   53.99   18.60
  -8  20  -1   58.99   18.20
  -8  20  -1   40.30   15.70
   8 -20   1   70.99   17.80
   8 -20   1   70.29   21.00
   4  19  -1   35.70   15.10
   4  19  -1   33.30   12.40
   4  19  -1    7.30   16.10
  -4 -19   1    9.10   18.30
  -4 -19   1   26.90   11.60
  -4 -19   1   41.90   15.50
  -4 -19   1   35.30   16.80
   3  19  -1   88.09   18.10
   3  19  -1   43.70   16.10
   3  19  -1   36.00   14.10
  -3 -19   1   29.60   14.00
  -3 -19   1   44.40   14.00
  -3 -19   1   69.69   18.90
   2  19  -1  449.56   37.50
   2  19  -1  505.95   39.90
   2  19  -1  472.35   37.80
   2  19  -1  448.26   35.90
  -2 -19   1  534.35   31.70
  -2 -19   1  409.86   36.30
  -2 -19   1  392.96   37.70
  -2 -19   1  459.65   36.40
  -2 -19   1  456.25   41.90
   1  19  -1  158.18   21.50
   1  19  -1  172.98   27.50
   1  19  -1  136.19   22.30
   1  19  -1  186.98   24.80
  -1 -19   1  149.59   23.80
  -1 -19   1  185.88   23.50
  -1 -19   1  167.38   28.00
  -1 -19   1  166.68   25.60
  -1 -19   1  179.88   23.10
   0  19  -1   90.29   30.10
   0  19  -1   33.00   18.50
   0  19  -1   85.09   15.90
   0  19  -1   76.79   16.30
   0 -19   1   49.40   14.20
   0 -19   1   54.59   20.20
   0 -19   1   78.69   15.50
   0 -19   1   36.60   13.70
   0 -19   1   58.99   17.00
  -1  19  -1   17.00   10.00
  -1  19  -1   -2.80    9.30
  -1  19  -1   -3.60    9.80
  -1  19  -1   18.50   10.80
   1 -19   1    7.10    8.10
   1 -19   1    2.70   10.40
   1 -19   1   21.90   12.50
  -2  19  -1   61.19   15.50
  -2  19  -1   63.69   16.00
  -2  19  -1   83.99   20.40
  -2  19  -1   79.09   15.50
   2 -19   1   83.19   21.10
   2 -19   1   64.59   12.70
   2 -19   1   76.79   18.90
   2 -19   1   44.30   16.90
  -3  19  -1   83.99   17.10
  -3  19  -1   73.89   18.90
  -3  19  -1   78.49   15.30
  -3  19  -1   98.79   17.50
  -3  19  -1   86.49   18.60
   3 -19   1  116.59   23.50
   3 -19   1   63.19   21.70
   3 -19   1   85.79   19.80
   3 -19   1   94.49   25.30
  -4  19  -1  209.48   25.50
  -4  19  -1  167.58   17.80
  -4  19  -1  133.79   23.10
  -4  19  -1  215.68   25.90
  -4  19  -1  211.18   24.40
   4 -19   1  269.17   36.50
   4 -19   1  176.28   19.20
   4 -19   1  163.58   26.60
   4 -19   1  152.38   25.80
  -5  19  -1   45.00   13.50
  -5  19  -1   49.70   15.50
  -5  19  -1   49.99   15.80
  -5  19  -1   35.90   15.50
  -5  19  -1   22.30   10.00
   5 -19   1   27.10   11.00
   5 -19   1   10.80   12.80
   5 -19   1   46.00   11.90
  -6  19  -1  300.77   27.80
  -6  19  -1  342.57   33.40
  -6  19  -1  217.98   24.20
  -6  19  -1  302.47   29.90
   6 -19   1  248.48   30.10
   6 -19   1  295.47   30.00
  -7  19  -1  766.62   46.20
  -7  19  -1  800.82   44.30
  -7  19  -1  762.12   46.80
  -7  19  -1  838.32   52.79
  -7  19  -1  805.12   53.39
   7 -19   1  789.22   50.39
   7 -19   1  797.02   53.49
  -8  19  -1  318.47   35.10
  -8  19  -1  451.65   37.00
  -8  19  -1  392.26   34.50
  -8  19  -1  352.56   29.10
  -8  19  -1  380.26   32.80
   8 -19   1  436.06   40.80
   8 -19   1  369.56   31.70
   8 -19   1  414.96   39.50
  -9  19  -1   -3.40    6.10
  -9  19  -1   -6.30   10.30
  -9  19  -1  -10.20    7.10
  -9  19  -1   -6.00   10.10
   9 -19   1    3.00   12.10
   9 -19   1    6.10    9.70
   9 -19   1  -10.70   12.50
   6  18  -1  146.69   33.80
   6  18  -1  286.67   37.80
   6  18  -1  175.58   24.50
  -6 -18   1  238.28   24.30
  -6 -18   1  268.57   27.90
  -6 -18   1  214.58   28.50
  -6 -18   1  190.38   33.90
   5  18  -1    0.40    8.30
   5  18  -1  -16.60    7.10
   5  18  -1   -5.30   10.40
  -5 -18   1   12.50   14.00
  -5 -18   1   -3.40    8.90
  -5 -18   1  -14.10   12.10
  -5 -18   1    5.00   10.10
  -5 -18   1    0.80    8.30
   4  18  -1   41.70   13.40
   4  18  -1   15.90   10.80
   4  18  -1   35.80   11.80
  -4 -18   1    9.50   11.60
  -4 -18   1   23.50   12.80
  -4 -18   1   32.20   11.80
  -4 -18   1   14.00   12.40
  -4 -18   1   16.80   20.50
   3  18  -1  199.18   22.00
   3  18  -1  207.08   27.40
   3  18  -1  201.98   24.90
   3  18  -1  199.38   26.40
  -3 -18   1  219.98   28.90
  -3 -18   1  230.78   30.50
  -3 -18   1  147.59   22.80
  -3 -18   1  132.89   23.00
   2  18  -1   99.29   29.30
   2  18  -1   77.09   16.80
   2  18  -1   61.39   13.90
   2  18  -1   54.69   13.10
   2  18  -1   52.09   18.90
  -2 -18   1   79.09   16.70
  -2 -18   1   43.70   19.50
  -2 -18   1   47.70   12.60
  -2 -18   1   70.39   18.40
  -2 -18   1   74.69   18.10
  -2 -18   1   83.29   20.60
   1  18  -1   13.60   11.30
   1  18  -1   21.00   10.10
   1  18  -1    6.50    7.50
   1  18  -1   27.40    7.80
  -1 -18   1   54.89   21.40
  -1 -18   1   22.40   12.80
  -1 -18   1   15.90   11.10
  -1 -18   1   21.00    8.90
   0  18  -1   -9.50    5.90
   0  18  -1    3.60    8.50
   0  18  -1  -10.20    7.30
   0  18  -1    3.40    8.90
   0 -18   1   -5.80    9.50
   0 -18   1   -0.90    8.40
   0 -18   1    5.00    7.80
   0 -18   1   -9.20   10.40
   0 -18   1   -8.70    6.70
  -1  18  -1   12.00   11.20
  -1  18  -1   33.60   13.00
  -1  18  -1   61.39   16.00
  -1  18  -1   31.60   10.30
  -1  18  -1   65.89   18.40
   1 -18   1   41.50   16.30
   1 -18   1   27.50   13.70
   1 -18   1   54.99   16.00
   1 -18   1   57.19   12.70
   1 -18   1   31.40   14.40
  -2  18  -1  316.77   32.60
  -2  18  -1  303.57   26.40
  -2  18  -1  274.07   30.60
  -2  18  -1  263.77   23.50
  -2  18  -1  352.36   30.30
   2 -18   1  298.47   31.30
   2 -18   1  314.17   22.50
   2 -18   1  280.87   34.70
   2 -18   1  271.97   31.20
  -3  18  -1   48.40   12.00
  -3  18  -1   40.50   12.00
  -3  18  -1   70.29   17.50
  -3  18  -1   74.99   19.70
  -3  18  -1   78.29   18.00
   3 -18   1   85.19   20.30
   3 -18   1   43.90   15.90
  -4  18  -1    6.50   10.40
  -4  18  -1   13.00    9.60
  -4  18  -1   19.50   10.40
  -4  18  -1    2.10    7.60
   4 -18   1  -17.30   13.10
   4 -18   1   -2.10   10.40
   4 -18   1   21.00    8.30
  -5  18  -1  204.28   24.50
  -5  18  -1  240.98   25.70
  -5  18  -1  215.08   27.40
  -5  18  -1  207.28   21.00
  -5  18  -1  197.08   26.20
   5 -18   1  218.68   27.90
   5 -18   1  263.17   30.80
   5 -18   1  218.18   19.50
  -6  18  -1  683.53   42.20
  -6  18  -1  710.53   42.50
  -6  18  -1  716.73   38.80
   6 -18   1  627.14   67.09
   6 -18   1  674.83   44.80
   6 -18   1  713.83   48.60
  -7  18  -1  366.46   31.50
  -7  18  -1  384.26   33.00
  -7  18  -1  377.26   29.50
  -7  18  -1  363.06   36.70
  -7  18  -1  358.16   33.50
   7 -18   1  392.76   35.40
   7 -18   1  360.16   34.80
   7 -18   1  418.86   41.80
   7 -18   1  417.26   29.20
  -8  18  -1   -7.80    8.00
  -8  18  -1  -13.90    7.50
  -8  18  -1    5.20   16.10
   8 -18   1   35.40   13.70
   8 -18   1    4.50    7.40
   8 -18   1   -8.20   10.50
   8 -18   1   -8.10    8.40
  -9  18  -1   67.59   17.10
  -9  18  -1   70.89   20.00
  -9  18  -1   50.89   14.20
  -9  18  -1   63.09   15.30
  -9  18  -1   92.19   17.00
   9 -18   1   93.59   18.10
   9 -18   1   91.19   19.10
   9 -18   1  103.09   19.40
 -10  18  -1   60.89   19.10
 -10  18  -1   68.59   16.40
 -10  18  -1   32.20   14.40
 -10  18  -1   39.20   14.80
  10 -18   1   85.09   16.90
  10 -18   1   46.70   17.60
  10 -18   1   45.30   12.10
 -11  18  -1  -26.00   17.50
 -11  18  -1    3.10    9.40
 -11  18  -1  -14.80    8.50
 -11  18  -1    2.20    9.90
 -11  18  -1   -1.40   11.70
  11 -18   1   13.60   13.70
  11 -18   1   14.00   10.20
   7  17  -1   99.49   20.90
   7  17  -1  111.29   21.40
   7  17  -1   93.09   23.90
  -7 -17   1  154.28   22.20
  -7 -17   1  119.89   24.00
  -7 -17   1  122.89   23.90
  -7 -17   1  116.09   22.30
   6  17  -1   23.40   10.60
   6  17  -1   18.90   11.90
   6  17  -1    6.00   15.80
  -6 -17   1    6.00    7.40
  -6 -17   1   19.00    9.90
   5  17  -1   54.79   17.30
   5  17  -1   30.20   16.80
   5  17  -1   26.90    8.90
   5  17  -1   31.90   12.70
  -5 -17   1    8.90    8.40
  -5 -17   1   27.70   27.10
  -5 -17   1   28.70   12.80
  -5 -17   1   29.10   12.20
   4  17  -1    0.60    6.50
   4  17  -1   -6.40    8.10
  -4 -17   1   -2.50    9.90
  -4 -17   1   -5.30    7.80
  -4 -17   1   14.10   10.80
  -4 -17   1  -14.30   11.70
  -4 -17   1    1.20    7.30
   3  17  -1   -5.00    9.30
   3  17  -1   -6.80    7.10
   3  17  -1   13.20    8.40
   3  17  -1   22.70   11.20
   3  17  -1   -2.60    8.50
  -3 -17   1   10.40    7.40
  -3 -17   1  -11.30   10.70
  -3 -17   1   -1.40    9.40
  -3 -17   1    5.90   12.90
  -3 -17   1    3.00   12.00
  -3 -17   1   11.00   11.00
   2  17  -1   -3.10    7.30
   2  17  -1   -2.90    8.60
   2  17  -1    2.20    8.20
   2  17  -1   -6.30    8.00
   2  17  -1   -3.10    8.00
  -2 -17   1   -3.70    9.70
  -2 -17   1    2.70    6.30
  -2 -17   1   11.00    8.00
  -2 -17   1    1.00    7.70
  -2 -17   1   -0.40   11.50
  -2 -17   1   13.50    8.00
   1  17  -1    4.60    7.30
   1  17  -1    1.60    6.60
   1  17  -1   22.20    8.30
   1  17  -1    1.00    5.80
  -1 -17   1   14.00    7.30
  -1 -17   1   -6.40    8.30
  -1 -17   1   -1.00   10.10
  -1 -17   1  -15.10   15.60
  -1 -17   1    3.40    6.30
   0  17  -1  143.99   23.40
   0  17  -1  166.48   23.40
   0  17  -1  176.38   23.30
   0  17  -1  157.88   20.40
   0  17  -1  211.58   17.90
   0 -17   1  191.18   23.90
   0 -17   1  177.18   20.20
   0 -17   1  193.48   26.00
   0 -17   1  197.18   22.90
   0 -17   1  173.58   17.40
   0 -17   1  143.99   22.60
  -1  17  -1  583.64   41.00
  -1  17  -1  589.44   31.30
  -1  17  -1  619.34   41.20
  -1  17  -1  629.94   37.70
   1 -17   1  651.73   31.30
   1 -17   1  565.04   39.20
   1 -17   1  655.83   37.10
   1 -17   1  653.63   45.70
   1 -17   1  637.84   42.00
  -2  17  -1  405.16   25.20
  -2  17  -1  384.06   33.20
  -2  17  -1  454.35   36.40
  -2  17  -1  393.96   31.40
  -2  17  -1  382.36   30.30
   2 -17   1  447.26   30.00
   2 -17   1  457.05   35.30
   2 -17   1  398.36   33.10
   2 -17   1  416.46   24.80
   2 -17   1  330.47   31.60
  -3  17  -1   93.39   18.90
  -3  17  -1   79.89   15.50
  -3  17  -1  103.19   17.70
  -3  17  -1   86.29   19.00
  -3  17  -1   93.99   12.60
   3 -17   1   47.00   14.90
   3 -17   1   70.49   12.00
   3 -17   1   79.29   18.40
   3 -17   1  100.09   19.80
  -4  17  -1  155.48   20.00
  -4  17  -1   76.79   22.20
  -4  17  -1   86.39   14.90
  -4  17  -1  163.38   24.80
   4 -17   1  113.79   13.90
   4 -17   1  106.59   20.60
   4 -17   1  115.39   21.60
   4 -17   1  101.09   19.10
  -5  17  -1  603.04   41.00
  -5  17  -1  575.84   36.70
  -5  17  -1  600.54   32.80
  -5  17  -1  584.04   42.90
  -5  17  -1  557.94   45.50
   5 -17   1  551.44   38.60
   5 -17   1  605.04   42.20
   5 -17   1  602.74   28.80
   5 -17   1  639.74   44.50
  -6  17  -1  579.84   42.40
  -6  17  -1  641.34   40.70
  -6  17  -1  669.13   44.10
  -6  17  -1  622.64   38.20
  -6  17  -1  723.23   37.70
   6 -17   1  622.34   29.60
   6 -17   1  600.94   41.30
   6 -17   1  627.94   43.10
   6 -17   1  561.54   42.70
   6 -17   1  669.33   39.20
  -7  17  -1  -11.30    8.30
  -7  17  -1   -3.80    7.70
  -7  17  -1    0.20    7.70
  -7  17  -1    9.70    6.70
  -7  17  -1   -6.60    7.90
   7 -17   1    7.00    8.80
   7 -17   1    5.70    9.00
   7 -17   1   12.20    9.20
   7 -17   1   -3.80    7.30
  -8  17  -1    2.60    7.90
  -8  17  -1   13.90   11.70
  -8  17  -1   10.20    6.50
  -8  17  -1    0.50    8.30
  -8  17  -1    1.80   10.30
   8 -17   1   15.50   12.20
   8 -17   1   40.30   16.10
   8 -17   1   11.70   10.30
  -9  17  -1  121.99   19.30
  -9  17  -1   83.89   16.90
  -9  17  -1  101.89   19.40
  -9  17  -1   94.19   21.10
   9 -17   1   84.59   17.80
   9 -17   1   93.59   20.90
   9 -17   1   68.09   26.60
 -10  17  -1   -4.10    9.30
 -10  17  -1   -6.80    7.80
 -10  17  -1  -13.70    6.30
 -10  17  -1   -4.50   10.00
 -10  17  -1   13.60    9.60
  10 -17   1    3.60    8.20
  10 -17   1  -35.00   18.00
  10 -17   1   -1.10   12.70
  10 -17   1   17.80    8.40
 -11  17  -1   -7.90    8.30
 -11  17  -1   -8.60    5.90
 -11  17  -1  -14.30    8.10
 -11  17  -1   -1.50   10.40
  11 -17   1  -17.10   14.70
  11 -17   1   -1.10   12.60
  11 -17   1   10.40   10.80
 -12  17  -1    4.30   10.10
 -12  17  -1   -6.10    9.70
 -12  17  -1   -4.20    8.20
  12 -17   1    1.30   12.40
   8  16  -1  -23.90   12.30
   8  16  -1   -0.10    8.80
   8  16  -1  -14.70   13.80
   8  16  -1    4.30    6.10
  -8 -16   1    0.90   13.60
  -8 -16   1   12.40   11.60
  -8 -16   1   15.00   13.80
  -8 -16   1    0.30   10.80
   7  16  -1   12.40    9.70
   7  16  -1  -12.00   10.90
  -7 -16   1    4.30    9.10
  -7 -16   1   -0.80    9.90
  -7 -16   1   13.40    8.90
   6  16  -1  223.18   24.80
   6  16  -1  267.87   29.40
   6  16  -1  239.28   43.60
   6  16  -1  264.97   25.10
  -6 -16   1  224.98   26.10
  -6 -16   1  178.68   39.30
  -6 -16   1  238.78   25.70
   5  16  -1  242.58   26.00
   5  16  -1  206.88   21.00
   5  16  -1  223.28   28.70
   5  16  -1  242.98   25.40
  -5 -16   1  214.08   20.90
  -5 -16   1  196.08   21.60
  -5 -16   1  247.28   30.90
  -5 -16   1  202.88   24.40
  -5 -16   1  225.88   28.10
   4  16  -1  290.97   29.70
   4  16  -1  230.08   26.40
   4  16  -1  221.18   20.30
   4  16  -1  268.07   27.10
   4  16  -1  281.97   27.40
  -4 -16   1  263.77   26.10
  -4 -16   1  212.08   29.20
  -4 -16   1  227.78   24.80
  -4 -16   1  282.27   27.20
  -4 -16   1  241.38   20.40
  -4 -16   1  196.78   23.60
   3  16  -1   25.30    8.70
   3  16  -1   11.50    8.80
   3  16  -1   26.70    9.50
   3  16  -1    9.70   11.60
  -3 -16   1   18.50    9.30
  -3 -16   1   31.40   11.60
  -3 -16   1   24.30   11.70
  -3 -16   1   20.20    8.10
  -3 -16   1   18.00   12.90
  -3 -16   1   17.40    9.00
   2  16  -1   -6.40    6.30
   2  16  -1   -7.90    8.50
   2  16  -1   -4.50    7.30
  -2 -16   1  -15.30    8.10
  -2 -16   1    0.10    4.00
  -2 -16   1   -3.10    7.70
  -2 -16   1    7.20    6.40
  -2 -16   1   -5.40    7.70
   1  16  -1  219.78   21.90
   1  16  -1  265.67   34.30
   1  16  -1  218.98   22.30
   1  16  -1  208.78   25.40
   1  16  -1  233.18   20.70
  -1 -16   1  261.27   26.20
  -1 -16   1  167.08   22.10
  -1 -16   1  249.48   28.10
  -1 -16   1  243.28   26.00
  -1 -16   1  215.08   18.00
  -1 -16   1  230.08   27.00
   0  16  -1 1088.29   42.70
   0  16  -1 1216.48   84.19
   0  16  -1 1096.29   49.99
   0  16  -1 1059.89   54.89
   0  16  -1 1134.59   49.40
   0 -16   1 1141.19   56.59
   0 -16   1 1104.09   50.99
   0 -16   1 1169.18   53.99
   0 -16   1 1051.99   40.40
   0 -16   1 1050.59   52.49
   0 -16   1  890.81   66.09
  -1  16  -1  981.40   39.20
  -1  16  -1  951.30   45.80
  -1  16  -1 1015.70   53.59
  -1  16  -1  958.10   45.30
  -1  16  -1  935.91   50.89
   1 -16   1  900.51   49.60
   1 -16   1  884.21   52.79
   1 -16   1  986.90   43.70
   1 -16   1  895.01   47.20
   1 -16   1  999.90   50.19
   1 -16   1  849.41   35.80
  -2  16  -1   56.39   12.80
  -2  16  -1   52.89   14.10
  -2  16  -1   74.19   17.50
  -2  16  -1   61.99   14.20
   2 -16   1   59.29   10.70
   2 -16   1   60.59   16.50
   2 -16   1   40.80   13.00
   2 -16   1   73.09   17.20
   2 -16   1   76.89   13.80
  -3  16  -1  192.68   26.50
  -3  16  -1  172.48   20.80
  -3  16  -1  198.48   21.30
  -3  16  -1  157.18   20.20
  -3  16  -1  170.08   21.90
   3 -16   1  188.08   19.90
   3 -16   1  172.68   23.70
   3 -16   1  177.68   22.60
   3 -16   1  167.38   22.70
   3 -16   1  184.38   16.20
  -4  16  -1   51.39   11.40
  -4  16  -1   69.49   12.90
  -4  16  -1   42.50   10.40
   4 -16   1   40.90    9.70
   4 -16   1   54.39   14.30
   4 -16   1   53.79   14.60
  -5  16  -1   60.39   12.90
  -5  16  -1   32.20   13.10
  -5  16  -1   32.20    9.80
  -5  16  -1   47.30   13.90
  -5  16  -1   27.30   10.60
   5 -16   1   12.00   12.10
   5 -16   1   34.80   11.20
   5 -16   1   36.50    9.20
   5 -16   1   36.00   12.70
   5 -16   1   25.60    8.80
  -6  16  -1   -7.80    8.40
  -6  16  -1   -0.20    6.90
  -6  16  -1   -5.30    7.60
  -6  16  -1    0.80    4.20
   6 -16   1    8.80    5.90
   6 -16   1   -9.00   10.00
   6 -16   1   -5.90    5.50
   6 -16   1  -11.40    6.40
   6 -16   1   -5.70    6.40
  -7  16  -1  183.88   23.20
  -7  16  -1  227.68   22.90
  -7  16  -1  193.28   20.20
  -7  16  -1  160.48   23.00
   7 -16   1  288.07   32.90
   7 -16   1  219.48   26.20
   7 -16   1  210.88   27.40
  -8  16  -1  178.18   22.20
  -8  16  -1  194.08   20.90
  -8  16  -1  159.78   26.20
  -8  16  -1  172.48   24.20
  -8  16  -1  157.88   20.20
   8 -16   1  168.78   22.60
   8 -16   1  125.49   21.80
   8 -16   1  148.99   25.10
   8 -16   1  168.48   22.30
  -9  16  -1   39.10   11.90
  -9  16  -1   24.20   13.50
  -9  16  -1   13.80   11.00
  -9  16  -1   19.70   12.90
  -9  16  -1   36.70   11.60
   9 -16   1   46.20   14.70
   9 -16   1   33.50   11.50
   9 -16   1    9.20   12.20
   9 -16   1   63.09   16.80
 -10  16  -1  -17.20    6.60
 -10  16  -1  -13.30    6.50
 -10  16  -1    3.00   12.60
 -10  16  -1   -7.50    6.40
 -10  16  -1    0.20    7.90
  10 -16   1   15.60    8.70
  10 -16   1   10.70    9.50
  10 -16   1   -0.60   11.10
  10 -16   1   -0.20    9.30
 -11  16  -1   27.90   12.70
 -11  16  -1   20.10   11.40
 -11  16  -1   35.70   16.00
 -11  16  -1   20.70   13.80
 -11  16  -1   34.50   13.40
  11 -16   1   10.20   12.20
  11 -16   1   41.00   14.70
  11 -16   1   42.00   17.00
 -12  16  -1  189.38   24.10
 -12  16  -1  190.28   25.70
 -12  16  -1  165.38   27.90
 -12  16  -1  179.18   27.80
  12 -16   1  247.78   25.80
  12 -16   1  257.87   29.80
   9  15  -1  -11.60   22.20
   9  15  -1   -1.40    8.20
  -9 -15   1    2.70   10.20
  -9 -15   1   -2.90   14.70
  -9 -15   1   10.60    8.90
   8  15  -1    7.80   11.00
   8  15  -1   -0.70    8.20
   8  15  -1   20.50   19.10
   8  15  -1   12.00   11.10
  -8 -15   1   19.40   15.50
  -8 -15   1   -4.30   13.30
  -8 -15   1   -1.90    6.80
   7  15  -1  198.08   28.30
   7  15  -1  122.69   20.30
   7  15  -1  159.38   19.90
   7  15  -1  155.28   31.50
  -7 -15   1  188.78   30.20
  -7 -15   1  119.39   21.20
   6  15  -1   82.99   14.30
   6  15  -1  102.19   20.00
   6  15  -1   87.59   15.70
   6  15  -1  105.99   19.00
  -6 -15   1   94.89   15.70
  -6 -15   1  103.89   20.40
  -6 -15   1   77.39   20.90
  -6 -15   1   89.49   19.60
  -6 -15   1   57.39   16.40
   5  15  -1  245.98   25.20
   5  15  -1  297.47   28.90
   5  15  -1  283.27   29.10
   5  15  -1  251.87   22.80
  -5 -15   1  189.08   29.30
  -5 -15   1  273.07   21.40
  -5 -15   1  210.98   25.30
  -5 -15   1  259.97   21.90
  -5 -15   1  304.17   28.30
   4  15  -1   14.70    8.70
   4  15  -1    9.70    9.30
   4  15  -1   -2.50   10.60
   4  15  -1   17.80   11.60
   4  15  -1    7.20    6.80
  -4 -15   1    9.80    9.20
  -4 -15   1   22.20   11.80
  -4 -15   1   24.20    9.80
  -4 -15   1    5.30    8.00
  -4 -15   1   11.00    8.20
  -4 -15   1   12.70    6.20
   3  15  -1    6.10    8.70
   3  15  -1   -0.90    7.30
   3  15  -1   -2.50    8.50
   3  15  -1   -4.90    4.40
   3  15  -1    5.10    8.90
  -3 -15   1    0.70    4.50
  -3 -15   1   -4.60    6.70
  -3 -15   1  -12.00    7.60
  -3 -15   1  -11.10    5.50
  -3 -15   1   14.10    7.50
   2  15  -1   13.00    8.40
   2  15  -1   23.40   10.60
   2  15  -1   10.10    8.10
   2  15  -1   12.20    7.90
   2  15  -1   23.60   10.50
  -2 -15   1   35.70    9.50
  -2 -15   1   21.80   11.60
  -2 -15   1   20.40    9.30
  -2 -15   1   31.00   10.60
  -2 -15   1    8.60    6.70
  -2 -15   1   40.40   13.10
   1  15  -1  390.16   29.00
   1  15  -1  327.57   29.60
   1  15  -1  303.97   25.00
   1  15  -1  351.16   22.80
   1  15  -1  350.46   29.90
  -1 -15   1  373.96   29.90
  -1 -15   1  308.87   26.60
  -1 -15   1  329.37   21.20
  -1 -15   1  389.36   32.90
  -1 -15   1  364.46   26.40
  -1 -15   1  309.37   31.50
   0  15  -1   97.59   17.20
   0  15  -1  100.19   12.80
   0  15  -1   88.09   16.40
   0  15  -1   91.09   15.40
   0  15  -1  117.29   19.10
   0 -15   1   89.79   17.60
   0 -15   1  119.49   12.90
   0 -15   1  127.09   16.40
   0 -15   1   80.09   17.70
   0 -15   1  144.79   18.50
   0 -15   1   97.89   16.60
  -1  15  -1  177.58   22.40
  -1  15  -1  197.58   17.20
  -1  15  -1  195.28   23.70
  -1  15  -1  208.28   21.20
  -1  15  -1  204.88   20.10
   1 -15   1  194.28   21.10
   1 -15   1  252.67   24.80
   1 -15   1  192.68   24.00
   1 -15   1  207.78   20.70
   1 -15   1  209.58   17.50
   1 -15   1  214.88   22.60
  -2  15  -1  741.53   33.20
  -2  15  -1  689.43   37.00
  -2  15  -1  754.42   43.70
  -2  15  -1  720.03   38.00
  -2  15  -1  698.33   40.60
   2 -15   1  705.13   42.40
   2 -15   1  676.33   36.70
   2 -15   1  722.13   35.60
   2 -15   1  686.93   39.20
   2 -15   1  656.33   41.80
   2 -15   1  703.13   30.50
  -3  15  -1   81.19   14.20
  -3  15  -1   83.69   15.70
  -3  15  -1   84.09   14.10
  -3  15  -1  104.29   19.20
  -3  15  -1   84.69   12.90
   3 -15   1   68.69   15.60
   3 -15   1   85.89   18.70
   3 -15   1   98.49   17.20
   3 -15   1   71.19   14.00
   3 -15   1  102.59   11.50
   3 -15   1   89.49   13.00
  -4  15  -1    6.00    6.00
  -4  15  -1    3.20    5.70
  -4  15  -1   -6.00    5.40
  -4  15  -1   -4.40    6.40
   4 -15   1   10.40    7.90
   4 -15   1   -3.80    5.90
   4 -15   1    1.90    7.10
   4 -15   1    1.60    6.50
  -5  15  -1   94.69   15.60
  -5  15  -1   74.09   13.80
  -5  15  -1   87.89   16.50
   5 -15   1  106.09   12.30
   5 -15   1   91.09   17.90
   5 -15   1   85.69   17.10
   5 -15   1   84.49   17.00
   5 -15   1   83.39   14.30
  -6  15  -1  336.07   24.20
  -6  15  -1  342.47   26.50
  -6  15  -1  314.27   26.50
  -6  15  -1  341.47   29.80
   6 -15   1  375.36   30.80
   6 -15   1  349.17   29.80
   6 -15   1  358.06   20.10
   6 -15   1  344.87   31.20
   6 -15   1  345.47   26.50
  -7  15  -1  498.75   41.70
  -7  15  -1  555.34   31.00
  -7  15  -1  530.15   34.80
  -7  15  -1  592.94   35.00
   7 -15   1  513.25   42.90
   7 -15   1  522.05   32.00
   7 -15   1  539.15   39.40
   7 -15   1  525.75   44.30
   7 -15   1  570.04   36.00
  -8  15  -1  387.26   25.90
  -8  15  -1  433.86   34.30
  -8  15  -1  325.47   29.10
  -8  15  -1  374.16   26.20
  -8  15  -1  385.76   29.20
   8 -15   1  394.76   30.80
   8 -15   1  440.26   31.10
   8 -15   1  429.16   35.40
   8 -15   1  398.26   32.60
  -9  15  -1    1.60    7.00
  -9  15  -1    1.80    7.10
  -9  15  -1    4.50    7.90
  -9  15  -1    6.10    6.80
  -9  15  -1   -2.90    5.90
   9 -15   1    9.10    8.30
   9 -15   1    0.10    6.90
   9 -15   1    9.40   13.80
 -10  15  -1    8.80    6.80
 -10  15  -1    5.40    8.90
 -10  15  -1   14.60    7.60
 -10  15  -1   -9.10    8.60
 -10  15  -1    4.50    7.90
 -10  15  -1   16.30    9.30
  10 -15   1   32.40   14.20
  10 -15   1    6.80    9.40
  10 -15   1    7.60    8.70
  10 -15   1   11.20    9.70
 -11  15  -1  201.48   37.20
 -11  15  -1  205.18   27.10
 -11  15  -1  240.08   26.00
 -11  15  -1  209.48   22.30
 -11  15  -1  217.48   23.20
 -11  15  -1  224.48   24.90
 -11  15  -1  192.48   24.90
  11 -15   1  164.68   25.00
  11 -15   1  260.77   32.20
 -12  15  -1  303.67   32.40
 -12  15  -1  326.47   32.70
 -12  15  -1  372.46   29.90
 -12  15  -1  396.56   32.60
 -12  15  -1  329.67   30.30
 -12  15  -1  299.87   31.70
  12 -15   1  435.96   32.70
  12 -15   1  390.16   35.30
 -13  15  -1  202.88   29.30
 -13  15  -1  186.88   25.10
 -13  15  -1  180.18   26.70
 -13  15  -1  205.58   27.60
 -13  15  -1  152.88   22.60
 -13  15  -1  230.18   27.20
  13 -15   1  236.08   32.10
  13 -15   1  206.48   24.90
  10  14  -1    7.40   11.30
 -10 -14   1   -8.80   11.20
 -10 -14   1    5.10   11.20
 -10 -14   1    9.60   10.80
   9  14  -1   16.50    9.20
   9  14  -1   13.10   19.30
   9  14  -1    0.80   12.00
  -9 -14   1   21.30   11.30
  -9 -14   1   26.50   13.90
  -9 -14   1    4.20   13.90
  -9 -14   1   13.40   11.50
   8  14  -1   25.60   12.80
   8  14  -1   36.70   10.90
   8  14  -1   16.00   16.30
   8  14  -1   -4.20   11.30
  -8 -14   1   17.90    9.90
  -8 -14   1   29.40   14.40
  -8 -14   1   29.00   12.40
  -8 -14   1    1.50   10.90
   7  14  -1   98.19   20.00
   7  14  -1   79.89   17.20
   7  14  -1   80.19   14.50
   7  14  -1   90.69   17.90
  -7 -14   1   90.59   14.00
  -7 -14   1  124.19   21.60
  -7 -14   1  112.09   30.80
  -7 -14   1   76.99   19.40
   6  14  -1   44.30   13.50
   6  14  -1   48.60   13.00
   6  14  -1   66.89   16.80
   6  14  -1   37.90   11.90
  -6 -14   1   29.80   12.40
  -6 -14   1   53.99   11.30
  -6 -14   1   64.89   11.80
  -6 -14   1   76.59   17.20
  -6 -14   1   51.39   12.00
   5  14  -1   17.30    8.00
   5  14  -1   28.70    9.70
   5  14  -1   33.20   14.60
  -5 -14   1   13.50    7.70
  -5 -14   1   20.90   10.40
  -5 -14   1   19.30    9.20
  -5 -14   1    9.50    9.70
  -5 -14   1   -3.00   10.30
   4  14  -1    8.80    6.70
   4  14  -1   20.60    8.50
   4  14  -1   11.80    9.60
   4  14  -1    7.20    8.30
   4  14  -1   35.60   10.70
  -4 -14   1   11.80    9.60
  -4 -14   1   17.20   11.40
  -4 -14   1   -4.60    8.10
  -4 -14   1   18.30    6.20
  -4 -14   1   27.70    8.20
  -4 -14   1   21.00    7.00
   3  14  -1  124.79   16.60
   3  14  -1  141.39   19.80
   3  14  -1  142.49   15.10
   3  14  -1  171.98   21.40
   3  14  -1   89.29   16.60
  -3 -14   1  157.68   21.50
  -3 -14   1  143.49   14.90
  -3 -14   1  127.79   17.90
  -3 -14   1  130.49   17.20
  -3 -14   1  140.59   18.50
  -3 -14   1  112.59   19.30
   2  14  -1  756.92   41.20
   2  14  -1  726.53   41.30
   2  14  -1  842.92   41.70
   2  14  -1  753.02   38.20
   2  14  -1  844.32   35.70
  -2 -14   1  845.12   47.70
  -2 -14   1  815.72   44.10
  -2 -14   1  797.42   32.80
  -2 -14   1  789.62   41.10
  -2 -14   1  763.02   38.20
  -2 -14   1  764.32   40.00
   1  14  -1   82.89   15.90
   1  14  -1   67.59   12.80
   1  14  -1  101.59   12.40
   1  14  -1   63.79   15.10
   1  14  -1   86.89   14.60
  -1 -14   1  124.79   16.10
  -1 -14   1   85.99   16.10
  -1 -14   1   98.49   11.40
  -1 -14   1   71.89   13.00
  -1 -14   1   88.09   15.80
  -1 -14   1   72.79   16.60
   0  14  -1   -0.30    6.80
   0  14  -1   -3.10    6.10
   0  14  -1    8.90    6.10
   0  14  -1   -1.10    4.80
   0  14  -1   -0.90    5.40
   0 -14   1    1.10    6.80
   0 -14   1    5.30    5.20
   0 -14   1   -1.70    7.00
   0 -14   1    4.00    7.00
   0 -14   1   -1.40    5.90
  -1  14  -1  505.05   34.10
  -1  14  -1  526.35   30.70
  -1  14  -1  559.74   28.20
  -1  14  -1  539.45   32.00
  -1  14  -1  515.25   33.60
   1 -14   1  478.35   30.00
   1 -14   1  512.75   29.50
   1 -14   1  555.74   33.70
   1 -14   1  538.35   25.40
   1 -14   1  468.65   34.30
   1 -14   1  510.45   35.10
  -2  14  -1 1337.47   51.49
  -2  14  -1 1330.87   55.69
  -2  14  -1 1453.75   54.19
  -2  14  -1 1393.36   47.10
  -2  14  -1 1373.06   58.89
   2 -14   1 1311.97   48.80
   2 -14   1 1337.27   54.99
   2 -14   1 1397.26   60.59
   2 -14   1 1320.87   52.49
   2 -14   1 1406.86   59.39
   2 -14   1 1321.27   42.60
  -3  14  -1  447.16   31.20
  -3  14  -1  424.36   24.50
  -3  14  -1  407.06   26.90
  -3  14  -1  409.16   27.70
   3 -14   1  444.06   27.30
   3 -14   1  413.46   31.70
   3 -14   1  377.06   20.70
   3 -14   1  436.86   30.00
   3 -14   1  435.36   25.30
   3 -14   1  387.76   30.80
  -4  14  -1   12.40    8.40
  -4  14  -1   22.40   10.70
  -4  14  -1   13.40    6.70
  -4  14  -1   19.40    7.10
   4 -14   1   16.70    7.90
   4 -14   1   13.90    6.20
   4 -14   1    7.40    7.80
   4 -14   1    2.10    6.80
   4 -14   1   11.30    6.60
   4 -14   1   18.60    7.30
   4 -14   1   21.30   10.30
  -5  14  -1   20.20    9.10
  -5  14  -1    9.00    5.40
  -5  14  -1   15.00    7.40
  -5  14  -1   16.20    7.70
  -5  14  -1    2.50    9.30
   5 -14   1   14.00    7.60
   5 -14   1   20.40    8.50
   5 -14   1   23.30   13.10
   5 -14   1   12.00    6.70
   5 -14   1    5.00    9.20
  -6  14  -1   73.39   11.00
  -6  14  -1   76.89   14.10
  -6  14  -1   78.19   13.40
  -6  14  -1   96.09   15.70
  -6  14  -1  103.19   17.70
   6 -14   1   88.69   17.00
   6 -14   1  113.79   15.40
   6 -14   1   80.29   15.50
   6 -14   1  101.89   10.90
   6 -14   1   82.89   16.50
  -7  14  -1  287.97   20.60
  -7  14  -1  296.17   23.50
  -7  14  -1  313.67   25.20
  -7  14  -1  287.37   24.60
  -7  14  -1  291.27   22.80
  -7  14  -1  352.96   29.00
   7 -14   1  298.77   26.30
   7 -14   1  359.56   29.80
   7 -14   1  325.77   25.80
   7 -14   1  254.27   16.70
   7 -14   1  264.47   24.80
   7 -14   1  285.97   24.10
  -8  14  -1  387.76   27.00
  -8  14  -1  420.56   29.70
  -8  14  -1  393.96   27.80
  -8  14  -1  422.56   33.00
  -8  14  -1  411.16   30.50
  -8  14  -1  397.76   25.30
   8 -14   1  369.26   27.50
   8 -14   1  422.86   30.30
   8 -14   1  411.56   32.90
   8 -14   1  432.76   32.70
   8 -14   1  356.76   30.30
  -9  14  -1    5.40    6.60
  -9  14  -1  -10.20    6.10
  -9  14  -1    1.30    6.30
   9 -14   1  -11.10    9.20
   9 -14   1   23.40   11.40
   9 -14   1    3.20    5.10
 -10  14  -1  189.58   20.40
 -10  14  -1  156.48   19.00
 -10  14  -1  123.69   20.20
 -10  14  -1  131.29   23.00
 -10  14  -1  194.08   22.00
 -10  14  -1  176.68   18.50
 -10  14  -1  123.39   20.10
  10 -14   1  164.18   22.50
  10 -14   1  198.88   23.50
  10 -14   1  171.28   21.50
 -11  14  -1  102.59   19.00
 -11  14  -1  137.19   17.90
 -11  14  -1  100.69   18.50
 -11  14  -1  112.09   18.60
 -11  14  -1  110.79   21.60
 -11  14  -1   87.99   16.30
 -11  14  -1  105.09   29.40
  11 -14   1  125.19   33.60
  11 -14   1   98.19   16.90
 -12  14  -1    1.60   13.30
 -12  14  -1    2.10    8.00
 -12  14  -1   -9.50    6.90
 -12  14  -1  -10.00    9.80
 -12  14  -1    8.20    8.10
  12 -14   1    9.90   14.10
 -13  14  -1    5.90   11.90
 -13  14  -1   21.70    9.40
 -13  14  -1   18.70   13.80
 -13  14  -1   44.40   12.80
 -13  14  -1    7.80   11.70
 -13  14  -1   17.80   12.10
  13 -14   1   12.80   11.50
  13 -14   1   14.40   14.00
  13 -14   1   20.70   11.70
 -14  14  -1  214.98   30.90
 -14  14  -1  283.87   29.70
 -14  14  -1  251.27   28.40
 -14  14  -1  209.68   28.80
 -14  14  -1  225.68   26.30
  14 -14   1  263.37   44.50
  14 -14   1  292.37   32.20
  14 -14   1  267.27   34.70
  14 -14   1  278.37   30.90
  11  13  -1   83.09   17.90
  11  13  -1   54.59   17.00
 -11 -13   1   74.99   15.80
 -11 -13   1   89.69   20.80
 -11 -13   1   73.39   18.40
  10  13  -1   -3.70    9.70
  10  13  -1  -13.80    7.90
 -10 -13   1    1.80    7.50
 -10 -13   1   -1.90    8.50
   9  13  -1   -2.90    8.70
   9  13  -1  -10.20    7.70
   9  13  -1    8.60   12.30
   9  13  -1  -15.90   11.40
  -9 -13   1   10.80   10.70
  -9 -13   1   -4.90    7.90
  -9 -13   1   -2.70    8.70
  -9 -13   1  -24.60   11.50
   8  13  -1    0.20    8.60
   8  13  -1   30.30    8.60
   8  13  -1    9.80    9.50
   8  13  -1   11.00    9.20
  -8 -13   1    6.60   11.20
  -8 -13   1   17.80    9.30
  -8 -13   1    7.60   10.30
  -8 -13   1   19.30   12.50
   7  13  -1   35.50    8.40
   7  13  -1   29.60   12.50
   7  13  -1   62.69   18.60
  -7 -13   1   56.89   17.00
  -7 -13   1   54.29   14.50
  -7 -13   1   33.70    9.50
  -7 -13   1   51.19   15.10
   6  13  -1   40.40   10.50
   6  13  -1   41.70   14.20
   6  13  -1   12.70   10.40
   6  13  -1   39.30   11.20
  -6 -13   1   31.80   13.80
  -6 -13   1   57.19   10.70
  -6 -13   1   31.00   12.20
  -6 -13   1   25.30   11.10
  -6 -13   1   31.50    9.40
   5  13  -1   60.99   12.00
   5  13  -1  111.99   14.20
   5  13  -1   78.99   15.20
   5  13  -1   66.79   15.00
   5  13  -1   70.49   13.00
  -5 -13   1   81.49   14.90
  -5 -13   1   82.39   12.40
  -5 -13   1   92.59   15.50
  -5 -13   1   75.79   15.50
  -5 -13   1   87.19   17.10
  -5 -13   1   99.49   18.10
   4  13  -1  771.72   34.70
   4  13  -1  674.63   38.10
   4  13  -1  713.63   38.70
   4  13  -1  750.62   41.70
   4  13  -1  740.03   38.00
  -4 -13   1  708.93   42.00
  -4 -13   1  745.43   37.00
  -4 -13   1  755.52   39.10
  -4 -13   1  688.43   37.80
  -4 -13   1  654.73   30.20
  -4 -13   1  706.63   43.10
   3  13  -1  708.03   38.00
   3  13  -1  740.93   36.90
   3  13  -1  666.73   38.90
   3  13  -1  733.33   38.80
   3  13  -1  681.23   37.90
  -3 -13   1  665.73   40.90
  -3 -13   1  618.74   37.20
  -3 -13   1  710.73   38.40
  -3 -13   1  693.33   36.80
  -3 -13   1  670.33   29.30
  -3 -13   1  746.53   37.10
   2  13  -1   50.59   10.60
   2  13  -1   36.80    8.50
   2  13  -1   44.60   10.70
   2  13  -1   44.80   10.30
  -2 -13   1   42.00   10.90
  -2 -13   1   28.70   10.30
  -2 -13   1   41.80   10.70
  -2 -13   1   37.60   11.20
  -2 -13   1   41.80    8.70
  -2 -13   1   56.59   12.40
   1  13  -1   13.50    7.60
   1  13  -1   17.80    7.60
   1  13  -1    2.90    7.50
   1  13  -1    6.10    6.60
   1  13  -1   11.60    5.90
  -1 -13   1    8.90    8.00
  -1 -13   1   10.80    6.50
  -1 -13   1   14.80    7.20
  -1 -13   1    9.10    5.80
  -1 -13   1   14.10    5.80
  -1 -13   1   20.70    7.70
   0  13  -1  464.75   27.60
   0  13  -1  529.75   32.40
   0  13  -1  473.95   28.80
   0  13  -1  489.05   32.40
   0  13  -1  470.15   24.50
   0 -13   1  449.86   31.30
   0 -13   1  424.96   31.50
   0 -13   1  461.05   29.40
   0 -13   1  459.65   22.70
   0 -13   1  487.95   30.80
   0 -13   1  510.65   28.60
  -1  13  -1 1259.67   47.20
  -1  13  -1 1135.29   49.40
  -1  13  -1 1206.28   41.70
  -1  13  -1 1121.59   46.00
  -1  13  -1 1243.78   53.19
   1 -13   1 1269.77   45.70
   1 -13   1 1166.48   53.09
   1 -13   1 1138.79   48.80
   1 -13   1 1198.08   38.60
   1 -13   1 1099.79   48.10
   1 -13   1 1268.47   53.59
  -2  13  -1   41.80   10.40
  -2  13  -1   23.70    7.70
  -2  13  -1   29.30    8.50
  -2  13  -1   41.90   11.40
   2 -13   1   41.50    8.20
   2 -13   1   27.20    9.10
   2 -13   1   14.10    5.90
   2 -13   1   34.50   10.10
   2 -13   1   22.30    9.00
  -3  13  -1   21.80    6.70
  -3  13  -1   23.00    7.40
  -3  13  -1   24.10    5.60
  -3  13  -1   21.70    7.20
  -3  13  -1   13.40    6.00
   3 -13   1   16.40    6.20
   3 -13   1   20.70    8.10
   3 -13   1   42.00   11.80
   3 -13   1   18.60    6.10
   3 -13   1   18.00    6.50
   3 -13   1   20.90    6.30
  -4  13  -1   26.90    6.30
  -4  13  -1   29.50    9.20
  -4  13  -1   28.10    8.80
  -4  13  -1   22.80    7.00
  -4  13  -1   24.40    7.10
  -4  13  -1   24.20    7.30
   4 -13   1   36.90   11.50
   4 -13   1   31.80   10.60
   4 -13   1   36.40    9.50
   4 -13   1   23.60    8.40
   4 -13   1   27.20    6.80
   4 -13   1   34.00    7.80
   4 -13   1   29.60    9.20
  -5  13  -1  523.55   32.80
  -5  13  -1  497.15   26.80
  -5  13  -1  526.85   26.70
  -5  13  -1  472.35   28.70
  -5  13  -1  485.55   29.80
  -5  13  -1  502.35   23.80
   5 -13   1  564.84   35.10
   5 -13   1  546.75   28.40
   5 -13   1  525.95   26.00
   5 -13   1  474.75   32.80
   5 -13   1  532.35   29.30
   5 -13   1  490.95   22.40
   5 -13   1  530.55   31.40
  -6  13  -1   13.70    5.70
  -6  13  -1    5.80    7.00
  -6  13  -1    3.70    6.00
  -6  13  -1   12.50    4.80
  -6  13  -1   -1.30    7.00
   6 -13   1    9.60    8.70
   6 -13   1   13.00    8.30
   6 -13   1   18.80    7.30
   6 -13   1   17.80    8.30
   6 -13   1    4.20    6.10
   6 -13   1    4.60    5.00
   6 -13   1   -5.90    6.90
  -7  13  -1   20.70    9.00
  -7  13  -1   15.90    7.20
  -7  13  -1   18.80    7.40
  -7  13  -1    9.30    5.30
  -7  13  -1    2.30    6.70
  -7  13  -1    4.80    6.60
   7 -13   1   16.60   10.40
   7 -13   1   14.70    6.00
   7 -13   1    9.50    5.30
   7 -13   1   19.50    6.00
   7 -13   1   13.00    7.50
   7 -13   1    7.70    8.00
  -8  13  -1  207.78   19.80
  -8  13  -1  207.08   21.90
  -8  13  -1  206.08   18.10
  -8  13  -1  234.78   22.20
  -8  13  -1  198.18   19.70
  -8  13  -1  219.78   21.30
   8 -13   1  202.18   23.00
   8 -13   1  251.97   24.00
   8 -13   1  193.38   20.20
   8 -13   1  222.68   20.40
   8 -13   1  223.38   23.40
  -9  13  -1 1121.09   46.30
  -9  13  -1 1212.18   53.19
  -9  13  -1 1245.48   49.60
  -9  13  -1 1208.98   51.19
  -9  13  -1 1136.59   52.49
  -9  13  -1 1233.18   52.89
  -9  13  -1 1188.78   55.39
   9 -13   1 1218.98   56.29
   9 -13   1 1109.19   57.09
   9 -13   1 1191.08   54.89
   9 -13   1 1231.68   50.29
   9 -13   1 1138.19   54.29
 -10  13  -1  791.62   39.40
 -10  13  -1  846.82   46.80
 -10  13  -1  887.01   41.30
 -10  13  -1  819.82   42.00
 -10  13  -1  883.01   43.70
 -10  13  -1  835.52   45.20
 -10  13  -1  780.22   45.30
 -10  13  -1  869.41   45.60
  10 -13   1  803.02   41.50
  10 -13   1  812.92   41.60
  10 -13   1  853.81   46.80
  10 -13   1  783.72   45.00
 -11  13  -1   15.80    6.40
 -11  13  -1   22.30   10.50
 -11  13  -1    1.20   10.70
 -11  13  -1    4.40    8.40
 -11  13  -1    7.90    7.00
 -11  13  -1   -1.10   11.20
 -11  13  -1    5.10    9.30
 -11  13  -1    6.70    7.70
  11 -13   1    7.00    9.60
  11 -13   1   29.10    9.90
  11 -13   1    2.80   14.90
 -12  13  -1  149.19   23.50
 -12  13  -1  102.29   15.60
 -12  13  -1  128.69   20.60
 -12  13  -1  127.49   21.10
 -12  13  -1  109.49   17.80
 -12  13  -1  145.89   19.20
 -12  13  -1  127.19   21.30
  12 -13   1  119.49   19.60
  12 -13   1  121.59   21.70
  12 -13   1  103.69   17.70
  12 -13   1  103.29   19.80
 -13  13  -1  361.56   30.70
 -13  13  -1  389.86   30.50
 -13  13  -1  339.07   26.80
 -13  13  -1  393.86   33.40
 -13  13  -1  320.47   31.20
  13 -13   1  305.87   32.50
  13 -13   1  361.96   32.60
  13 -13   1  413.76   35.40
 -14  13  -1  241.48   26.60
 -14  13  -1  197.78   24.50
 -14  13  -1  167.78   26.00
 -14  13  -1  234.58   23.50
 -14  13  -1  189.68   24.30
 -14  13  -1  207.18   27.30
 -14  13  -1  163.88   28.10
  14 -13   1  152.98   26.50
  14 -13   1  243.28   29.90
  14 -13   1  212.68   28.80
  14 -13   1  164.18   25.00
  11  12  -1   51.09   14.70
  11  12  -1   19.90   10.60
 -11 -12   1   45.50   16.10
 -11 -12   1   35.10   13.30
  10  12  -1  214.78   36.10
  10  12  -1  266.87   32.50
  10  12  -1  265.87   30.10
 -10 -12   1  256.97   32.90
 -10 -12   1  206.88   26.90
 -10 -12   1  294.27   31.90
   9  12  -1   60.39   15.50
   9  12  -1   45.30   16.30
   9  12  -1   72.29   16.20
   9  12  -1   78.49   14.70
  -9 -12   1   42.30   13.30
  -9 -12   1   78.29   13.80
  -9 -12   1   70.19   26.00
  -9 -12   1   69.39   18.50
   8  12  -1   73.79   17.40
   8  12  -1   68.19   15.20
   8  12  -1   31.30   16.70
   8  12  -1   61.89   13.40
  -8 -12   1   65.49   17.90
  -8 -12   1   60.09   17.10
  -8 -12   1   75.89   13.20
  -8 -12   1   49.60   13.80
   7  12  -1   82.99   13.80
   7  12  -1   37.00   13.40
   7  12  -1   71.59   15.30
  -7 -12   1   77.59   16.20
  -7 -12   1   48.60   14.40
  -7 -12   1   33.70   15.10
  -7 -12   1   64.69   11.20
   6  12  -1  299.57   22.70
   6  12  -1  254.77   22.90
   6  12  -1  291.57   26.50
   6  12  -1  219.68   24.20
  -6 -12   1  300.97   20.50
  -6 -12   1  261.27   28.20
  -6 -12   1  269.67   23.90
  -6 -12   1  256.37   26.80
  -6 -12   1  233.38   18.70
   5  12  -1 1329.47   48.40
   5  12  -1 1383.16   52.29
   5  12  -1 1355.16   51.79
   5  12  -1 1299.67   56.19
   5  12  -1 1234.68   54.09
  -5 -12   1 1235.98   43.10
  -5 -12   1 1389.96   59.19
  -5 -12   1 1255.97   49.20
  -5 -12   1 1339.07   53.29
  -5 -12   1 1342.87   59.09
  -5 -12   1 1295.37   50.89
   4  12  -1  864.01   36.90
   4  12  -1  957.30   46.30
   4  12  -1  992.60   45.70
   4  12  -1  951.00   41.80
  -4 -12   1  969.10   35.70
  -4 -12   1  957.40   41.80
  -4 -12   1  971.70   47.30
  -4 -12   1  900.71   41.70
  -4 -12   1  898.81   41.30
  -4 -12   1  983.70   49.10
   3  12  -1  331.47   25.90
   3  12  -1  288.97   19.90
   3  12  -1  271.57   21.50
   3  12  -1  314.17   24.80
   3  12  -1  292.57   22.00
  -3 -12   1  269.77   17.60
  -3 -12   1  250.97   24.50
  -3 -12   1  225.78   20.10
  -3 -12   1  258.67   21.50
  -3 -12   1  288.07   20.80
  -3 -12   1  282.67   24.00
   2  12  -1  108.99   15.10
   2  12  -1  107.49   11.70
   2  12  -1  121.89   14.10
   2  12  -1   96.29   13.30
  -2 -12   1  106.89   14.40
  -2 -12   1   77.79   13.00
  -2 -12   1  148.49   15.30
  -2 -12   1  117.99   12.00
  -2 -12   1  132.19   15.20
  -2 -12   1   91.89   16.90
   1  12  -1  448.46   29.30
   1  12  -1  471.65   23.80
   1  12  -1  459.15   26.70
   1  12  -1  469.05   28.00
   1  12  -1  461.15   29.90
  -1 -12   1  493.25   22.50
  -1 -12   1  506.85   32.60
  -1 -12   1  482.95   27.40
  -1 -12   1  473.05   29.80
  -1 -12   1  439.56   27.80
  -1 -12   1  497.55   30.20
   0  12  -1   48.60   10.40
   0  12  -1   48.70   10.10
   0  12  -1   61.59   11.20
   0  12  -1   49.60    6.70
   0  12  -1   67.89    8.80
   0  12  -1   66.69   12.80
   0 -12   1   43.10    9.20
   0 -12   1   44.20   11.70
   0 -12   1   64.79   12.40
   0 -12   1   85.59   15.00
   0 -12   1   51.19   11.20
   0 -12   1   51.39    9.00
  -1  12  -1   53.79    7.30
  -1  12  -1   43.60    8.30
  -1  12  -1   78.99   12.90
  -1  12  -1   65.39   12.20
  -1  12  -1   65.09    6.50
  -1  12  -1   75.49   11.90
   1 -12   1   66.29   12.90
   1 -12   1   47.10   11.10
   1 -12   1   56.99    9.10
   1 -12   1   33.60    8.90
   1 -12   1   55.19   10.60
   1 -12   1   57.39   12.70
  -2  12  -1   84.79    8.60
  -2  12  -1   88.29    9.40
  -2  12  -1   72.99   13.30
  -2  12  -1   79.79   13.00
  -2  12  -1   67.29   10.50
  -2  12  -1   71.09   11.60
   2 -12   1   78.39   11.80
   2 -12   1   88.29   16.00
   2 -12   1   91.89   14.30
   2 -12   1   71.79   13.20
   2 -12   1   77.19   10.60
   2 -12   1   85.19   11.30
  -3  12  -1  262.67   17.60
  -3  12  -1  279.87   22.70
  -3  12  -1  288.47   22.00
  -3  12  -1  277.57   15.10
  -3  12  -1  276.27   16.90
  -3  12  -1  267.67   20.40
   3 -12   1  282.17   23.70
   3 -12   1  267.77   15.70
   3 -12   1  306.07   21.20
   3 -12   1  248.58   22.10
   3 -12   1  273.77   18.30
   3 -12   1  273.77   19.80
   3 -12   1  280.47   22.40
  -4  12  -1   33.90    7.90
  -4  12  -1   35.20    7.30
  -4  12  -1   47.70   12.10
  -4  12  -1   42.40   11.00
  -4  12  -1   33.60    9.40
   4 -12   1   37.20   10.90
   4 -12   1   24.30    8.70
   4 -12   1   35.50    7.10
   4 -12   1   41.50    7.60
   4 -12   1   45.60   10.80
   4 -12   1   33.40    8.60
  -5  12  -1   27.20    8.20
  -5  12  -1   24.90    6.10
  -5  12  -1   23.10    7.70
  -5  12  -1   19.40    8.20
  -5  12  -1   26.70    7.50
  -5  12  -1   17.10    5.10
   5 -12   1   21.60    7.90
   5 -12   1   23.20    7.60
   5 -12   1   10.10    5.80
   5 -12   1   13.90    5.50
   5 -12   1   25.00    8.50
   5 -12   1   26.90    8.40
   5 -12   1   41.40   10.20
   5 -12   1   32.80    7.30
  -6  12  -1    5.40    5.00
  -6  12  -1    5.50    3.20
  -6  12  -1   -4.60    4.90
  -6  12  -1    0.90    5.10
  -6  12  -1    5.60    6.50
  -6  12  -1    4.40    4.40
  -6  12  -1    4.40    5.60
   6 -12   1   11.50    7.60
   6 -12   1    6.10    4.80
   6 -12   1   14.80    6.70
   6 -12   1   -8.00    6.70
   6 -12   1   -1.40    4.70
   6 -12   1    1.40    5.00
   6 -12   1    0.60    5.70
   6 -12   1   15.40    5.60
  -7  12  -1  395.46   23.10
  -7  12  -1  405.36   25.70
  -7  12  -1  421.66   23.30
  -7  12  -1  352.46   26.00
  -7  12  -1  411.16   28.70
  -7  12  -1  379.16   19.80
  -7  12  -1  412.06   26.50
   7 -12   1  429.16   30.10
   7 -12   1  408.16   18.60
   7 -12   1  411.76   30.50
   7 -12   1  421.26   21.80
   7 -12   1  381.66   28.10
   7 -12   1  426.26   26.60
   7 -12   1  427.26   30.70
  -8  12  -1 1371.96   43.40
  -8  12  -1 1347.77   47.90
  -8  12  -1 1300.97   50.99
  -8  12  -1 1298.37   49.30
  -8  12  -1 1364.36   52.79
  -8  12  -1 1323.37   55.79
  -8  12  -1 1349.36   54.59
   8 -12   1 1362.46   50.79
   8 -12   1 1321.97   55.49
   8 -12   1 1327.07   52.39
   8 -12   1 1441.16   58.19
   8 -12   1 1423.26   56.79
  -9  12  -1  559.94   35.90
  -9  12  -1  634.64   29.40
  -9  12  -1  623.64   32.40
  -9  12  -1  672.73   34.70
  -9  12  -1  504.55   33.50
  -9  12  -1  631.84   36.40
  -9  12  -1  632.34   34.20
  -9  12  -1  588.14   34.70
   9 -12   1  614.44   33.20
   9 -12   1  603.54   37.90
   9 -12   1  575.94   36.40
   9 -12   1  576.94   32.30
   9 -12   1  633.54   33.80
   9 -12   1  619.64   36.80
 -10  12  -1  111.89   14.00
 -10  12  -1   75.69   13.80
 -10  12  -1  124.19   16.80
 -10  12  -1   96.39   17.50
 -10  12  -1  113.39   10.90
 -10  12  -1  117.09   17.20
 -10  12  -1  107.39   17.90
 -10  12  -1   92.59   16.70
  10 -12   1  129.59   15.40
  10 -12   1  127.69   16.20
  10 -12   1  116.39   19.10
  10 -12   1  111.59   16.90
  10 -12   1  118.59   20.20
  10 -12   1  118.69   17.90
 -11  12  -1   57.89   13.30
 -11  12  -1   90.69   15.60
 -11  12  -1   85.39   20.40
 -11  12  -1   63.79   11.80
 -11  12  -1   85.79   10.40
 -11  12  -1   50.99   12.80
 -11  12  -1   63.89   13.50
 -11  12  -1   51.29   14.40
  11 -12   1   48.30   12.60
  11 -12   1   89.99   16.90
  11 -12   1   55.19   14.80
  11 -12   1   63.69   16.70
  11 -12   1   65.59   13.10
  11 -12   1   73.69   22.50
 -12  12  -1   79.79   17.80
 -12  12  -1   92.19   19.40
 -12  12  -1   92.29   17.20
 -12  12  -1   66.39   13.30
 -12  12  -1   63.99   13.80
 -12  12  -1   88.79   17.60
 -12  12  -1   90.09   12.00
  12 -12   1  100.09   17.60
  12 -12   1  112.09   21.80
  12 -12   1  131.69   17.70
  12 -12   1   84.79   19.60
  12 -12   1  100.49   11.90
 -13  12  -1   -6.80    4.50
 -13  12  -1  -12.90    6.70
 -13  12  -1   -1.50    7.80
 -13  12  -1  -10.40    9.30
 -13  12  -1    3.00    6.90
 -13  12  -1  -10.10    8.60
 -13  12  -1   -4.60    9.90
  13 -12   1    7.50   11.30
  13 -12   1    0.10    9.40
  13 -12   1   -9.30    9.60
  13 -12   1   -8.30    5.70
  13 -12   1    1.60   10.10
 -14  12  -1    7.60   10.40
 -14  12  -1   -5.70    6.70
 -14  12  -1   -0.40    7.80
 -14  12  -1   -8.90    9.00
 -14  12  -1   -3.70   10.60
 -14  12  -1   -7.10   10.20
  14 -12   1   10.70   12.60
  14 -12   1   37.90   18.60
  14 -12   1   -8.90   11.30
  14 -12   1   -3.90    9.90
 -15  12  -1   48.60   24.90
 -15  12  -1   11.60   14.00
 -15  12  -1   43.00   13.30
 -15  12  -1   38.90   11.50
 -15  12  -1   44.90   14.50
 -15  12  -1   21.50   12.60
  15 -12   1   37.30   15.00
  15 -12   1   35.30   19.10
  12  11  -1   28.30   11.20
  12  11  -1    9.80   10.70
 -12 -11   1  -12.10    9.60
 -12 -11   1    0.50    8.70
 -12 -11   1   -2.10    7.80
  11  11  -1   93.19   21.30
  11  11  -1   97.89   18.60
 -11 -11   1   63.39   18.40
 -11 -11   1   72.29   16.90
  10  11  -1  228.48   25.00
  10  11  -1  160.88   26.00
  10  11  -1  169.88   23.40
 -10 -11   1  186.58   23.60
 -10 -11   1  228.28   21.10
 -10 -11   1  245.28   27.40
   9  11  -1  370.36   27.90
   9  11  -1  360.66   32.60
   9  11  -1  323.17   28.50
   9  11  -1  357.06   33.80
  -9 -11   1  337.37   23.80
  -9 -11   1  380.06   32.00
  -9 -11   1  337.57   32.20
  -9 -11   1  389.76   30.10
   8  11  -1   87.59   14.90
   8  11  -1   91.79   18.20
   8  11  -1  121.39   20.00
   8  11  -1   85.09   17.80
  -8 -11   1  136.09   21.60
  -8 -11   1  111.99   20.80
   7  11  -1   13.10    9.80
   7  11  -1    2.70    5.30
   7  11  -1   12.00    8.30
   7  11  -1    3.50    5.90
  -7 -11   1   15.30    9.80
  -7 -11   1    6.30    5.20
  -7 -11   1    4.60    7.50
  -7 -11   1    2.20    6.40
   6  11  -1  306.67   26.00
   6  11  -1  222.38   24.60
   6  11  -1  260.47   20.40
   6  11  -1  256.67   22.30
  -6 -11   1  261.67   19.50
  -6 -11   1  299.07   24.80
  -6 -11   1  243.48   22.10
  -6 -11   1  257.97   26.70
  -6 -11   1  260.47   18.20
   5  11  -1  180.28   19.90
   5  11  -1  158.78   18.30
   5  11  -1  151.08   16.80
   5  11  -1  179.88   19.80
  -5 -11   1  146.99   13.30
  -5 -11   1  178.58   15.70
  -5 -11   1  151.08   15.80
  -5 -11   1  175.78   20.50
  -5 -11   1  152.98   17.30
  -5 -11   1  152.38   22.60
   4  11  -1   37.10    9.30
   4  11  -1   43.30    8.50
   4  11  -1   23.30    8.10
   4  11  -1   50.19   16.40
   4  11  -1   30.40    8.70
  -4 -11   1   30.60   10.40
  -4 -11   1   38.50   12.00
  -4 -11   1   27.60    9.60
  -4 -11   1   27.60    8.20
  -4 -11   1   44.90    8.70
  -4 -11   1   36.10    9.00
   3  11  -1  236.98   16.80
   3  11  -1  215.18   26.60
   3  11  -1  235.98   19.20
   3  11  -1  199.98   19.70
   3  11  -1  214.48   18.90
  -3 -11   1  210.78   18.20
  -3 -11   1  208.58   14.90
  -3 -11   1  208.18   20.30
  -3 -11   1  211.98   21.50
  -3 -11   1  210.98   17.40
   2  11  -1   24.00    6.40
   2  11  -1   26.40    7.70
   2  11  -1   31.40    7.80
   2  11  -1   35.10    6.90
   2  11  -1   20.10    7.90
   2  11  -1   34.60    9.30
  -2 -11   1   30.60    7.70
  -2 -11   1   27.90    6.20
  -2 -11   1   35.80    9.90
  -2 -11   1   35.00    7.90
  -2 -11   1   33.40    8.30
  -2 -11   1   29.10    8.60
   1  11  -1   26.40    7.70
   1  11  -1   31.60    5.20
   1  11  -1   23.70    4.00
   1  11  -1   24.90    7.40
   1  11  -1   27.50    7.60
   1  11  -1   22.60    6.40
  -1 -11   1   21.10    8.60
  -1 -11   1   26.50    6.00
  -1 -11   1   27.60    6.90
  -1 -11   1   22.50    8.70
  -1 -11   1   25.90    9.20
  -1 -11   1   19.70    6.60
   0  11  -1  710.03   20.80
   0  11  -1  712.93   34.70
   0  11  -1  679.73   22.40
   0  11  -1  731.43   32.10
   0  11  -1  691.93   28.20
   0 -11   1  688.53   25.90
   0 -11   1  773.92   35.00
   0 -11   1  656.93   36.30
   0 -11   1  740.93   34.30
   0 -11   1  666.13   30.30
   0 -11   1  731.43   36.50
  -1  11  -1   45.70    5.90
  -1  11  -1   53.39   10.30
  -1  11  -1   44.00    8.60
  -1  11  -1   51.19    6.90
  -1  11  -1   55.49    9.80
  -1  11  -1   66.69    9.70
   1 -11   1   69.39   13.00
   1 -11   1   67.29   10.50
   1 -11   1   61.99    9.10
   1 -11   1   53.99   10.70
   1 -11   1   52.49    9.70
   1 -11   1   58.99   12.60
  -2  11  -1  808.62   27.60
  -2  11  -1  736.83   36.20
  -2  11  -1  792.32   26.80
  -2  11  -1  823.32   34.90
  -2  11  -1  839.22   34.60
  -2  11  -1  800.22   30.50
  -2  11  -1  791.72   38.50
  -2  11  -1  787.62   25.20
   2 -11   1  789.12   27.60
   2 -11   1  804.92   39.40
   2 -11   1  792.02   38.50
   2 -11   1  796.12   34.10
   2 -11   1  849.32   37.50
   2 -11   1  817.02   32.40
  -3  11  -1 1147.99   38.40
  -3  11  -1 1171.48   26.10
  -3  11  -1 1105.39   41.20
  -3  11  -1 1148.79   45.60
  -3  11  -1 1187.28   34.00
  -3  11  -1 1143.29   42.60
  -3  11  -1 1122.89   40.10
  -3  11  -1 1172.98   37.00
   3 -11   1 1232.08   49.00
   3 -11   1 1152.58   47.90
   3 -11   1 1121.59   40.80
   3 -11   1 1106.59   34.20
   3 -11   1 1091.19   46.10
   3 -11   1 1096.59   40.80
   3 -11   1 1139.09   38.50
   3 -11   1 1156.68   45.20
  -4  11  -1  617.94   29.60
  -4  11  -1  565.14   25.70
  -4  11  -1  609.44   25.40
  -4  11  -1  564.44   26.90
  -4  11  -1  565.84   18.50
  -4  11  -1  586.34   23.70
  -4  11  -1  616.84   27.10
  -4  11  -1  608.24   32.20
  -4  11  -1  584.04   35.20
   4 -11   1  582.94   34.60
   4 -11   1  593.44   25.70
   4 -11   1  587.74   33.00
   4 -11   1  568.24   22.60
   4 -11   1  628.14   29.50
   4 -11   1  556.64   30.20
   4 -11   1  576.04   25.20
   4 -11   1  592.74   27.60
   4 -11   1  596.64   31.70
  -5  11  -1  110.59   11.80
  -5  11  -1  114.79   13.70
  -5  11  -1   83.79   13.80
  -5  11  -1  121.79   13.30
  -5  11  -1  128.59   12.60
  -5  11  -1  128.49   11.50
   5 -11   1  120.99   15.80
   5 -11   1  125.69   13.20
   5 -11   1  136.29   10.50
   5 -11   1   93.89   18.80
   5 -11   1  100.09   16.50
   5 -11   1  116.69   13.60
   5 -11   1  110.29   13.10
   5 -11   1  119.99   14.00
  -6  11  -1  153.38    8.60
  -6  11  -1  170.58   14.10
  -6  11  -1  139.19   10.80
  -6  11  -1  148.29   14.50
  -6  11  -1  134.19   14.40
  -6  11  -1  142.99   15.80
  -6  11  -1  171.18   18.80
  -6  11  -1  145.59   14.20
   6 -11   1  159.78   15.80
   6 -11   1  161.18   15.20
   6 -11   1  109.69   15.70
   6 -11   1  155.78   14.90
   6 -11   1  189.68   13.90
   6 -11   1  148.59   15.60
  -7  11  -1  377.06   24.80
  -7  11  -1  400.96   15.80
  -7  11  -1  416.16   20.50
  -7  11  -1  418.46   22.90
  -7  11  -1  395.36   23.90
  -7  11  -1  389.26   22.60
  -7  11  -1  371.36   25.20
  -7  11  -1  386.16   19.90
  -7  11  -1  382.16   27.50
   7 -11   1  396.76   27.20
   7 -11   1  386.56   25.30
   7 -11   1  383.86   28.40
   7 -11   1  391.66   22.50
   7 -11   1  407.46   16.20
   7 -11   1  423.16   18.30
   7 -11   1  407.66   20.60
  -8  11  -1  512.35   31.20
  -8  11  -1  460.85   23.80
  -8  11  -1  545.35   33.10
  -8  11  -1  539.15   28.30
  -8  11  -1  524.35   30.90
  -8  11  -1  539.45   26.50
  -8  11  -1  535.65   29.90
  -8  11  -1  508.65   19.40
  -8  11  -1  510.75   24.00
  -8  11  -1  596.84   30.80
   8 -11   1  538.95   32.90
   8 -11   1  516.95   24.00
   8 -11   1  481.35   27.80
   8 -11   1  518.75   29.10
   8 -11   1  570.94   40.20
   8 -11   1  441.86   28.10
   8 -11   1  510.25   19.80
   8 -11   1  515.95   20.70
   8 -11   1  488.25   31.30
   8 -11   1  535.25   27.80
  -9  11  -1   14.10    5.30
  -9  11  -1   10.30    8.50
  -9  11  -1   11.70    4.70
  -9  11  -1   32.20    7.00
  -9  11  -1   23.80    8.30
  -9  11  -1   24.80    8.20
   9 -11   1   24.30    8.50
   9 -11   1   16.90    9.40
   9 -11   1    9.40    9.00
   9 -11   1   23.20    5.90
   9 -11   1   15.30    8.00
   9 -11   1   29.10    8.70
   9 -11   1   19.80    6.10
   9 -11   1   19.60    8.50
 -10  11  -1  280.47   25.20
 -10  11  -1  283.17   26.10
 -10  11  -1  312.47   26.40
 -10  11  -1  303.37   22.40
 -10  11  -1  288.17   16.30
 -10  11  -1  293.07   20.80
 -10  11  -1  266.07   23.90
  10 -11   1  258.17   21.50
  10 -11   1  324.07   25.10
  10 -11   1  269.37   24.60
  10 -11   1  275.07   25.70
  10 -11   1  284.07   22.90
  10 -11   1  265.87   15.90
  10 -11   1  307.27   22.20
  10 -11   1  244.78   23.90
 -11  11  -1  194.78   17.20
 -11  11  -1  125.59   21.10
 -11  11  -1  159.68   21.20
 -11  11  -1  166.78   18.60
 -11  11  -1  152.38   18.70
 -11  11  -1  146.49   12.80
 -11  11  -1  158.18   21.00
 -11  11  -1  181.08   21.40
  11 -11   1  192.08   14.40
  11 -11   1  191.18   21.90
  11 -11   1  149.99   18.80
  11 -11   1  160.08   23.90
  11 -11   1  151.28   19.20
  11 -11   1  163.18   22.30
  11 -11   1  138.89   21.20
 -12  11  -1    3.60    5.40
 -12  11  -1    1.30   10.10
 -12  11  -1   11.90    9.10
 -12  11  -1   14.70    8.10
 -12  11  -1    5.30    7.50
 -12  11  -1    1.90    7.40
  12 -11   1    2.60    9.20
  12 -11   1    1.10    6.00
  12 -11   1    6.20    5.60
  12 -11   1    5.80    7.00
  12 -11   1    7.70   11.10
  12 -11   1   23.90    8.10
 -13  11  -1   -2.90    9.30
 -13  11  -1    3.30    5.40
 -13  11  -1   -6.10    5.00
 -13  11  -1  -15.80    6.70
  13 -11   1  -11.60    6.80
  13 -11   1  -10.00    7.90
  13 -11   1  -12.00    7.70
  13 -11   1   -4.20    5.70
  13 -11   1   -1.90    8.80
  13 -11   1  -10.20    9.90
 -14  11  -1   14.80   10.40
 -14  11  -1   28.20    9.30
 -14  11  -1   20.00   11.40
 -14  11  -1   -7.40   10.20
 -14  11  -1   -8.90   11.00
 -14  11  -1    9.10   12.50
  14 -11   1   20.80   11.20
  14 -11   1   13.00   12.30
  14 -11   1   15.30   18.70
  14 -11   1   13.10   11.10
  14 -11   1   22.80   11.20
 -15  11  -1   50.89   15.80
 -15  11  -1   24.30   20.70
 -15  11  -1   20.10   17.60
 -15  11  -1   66.79   20.50
 -15  11  -1   43.20   12.20
  15 -11   1   40.20   15.50
  15 -11   1   94.89   23.80
  15 -11   1   41.00   15.00
  12  10  -1   -3.40    9.00
  12  10  -1   37.30   11.40
 -12 -10   1   33.40   10.60
 -12 -10   1    7.80   13.70
 -12 -10   1   21.00   11.80
  11  10  -1  136.39   24.20
 -11 -10   1  162.88   18.80
 -11 -10   1  155.98   17.30
 -11 -10   1  225.98   27.90
 -11 -10   1  185.38   24.20
  10  10  -1  196.18   28.50
  10  10  -1  185.48   23.50
  10  10  -1  171.58   22.10
  10  10  -1  183.18   26.20
 -10 -10   1  204.38   27.70
 -10 -10   1  202.58   27.30
 -10 -10   1  206.78   16.90
 -10 -10   1  212.28   19.30
   9  10  -1    0.30   10.00
   9  10  -1   -1.20    7.20
   9  10  -1   11.40    9.40
   9  10  -1   11.80    7.50
  -9 -10   1    7.90    7.70
  -9 -10   1    2.20    7.00
  -9 -10   1   -9.70    5.70
  -9 -10   1    3.20    9.40
  -9 -10   1   -0.10    5.10
   8  10  -1  182.88   18.80
   8  10  -1  150.08   22.30
   8  10  -1  209.58   24.40
  -8 -10   1  125.49   21.40
  -8 -10   1  136.79   19.40
  -8 -10   1  172.28   20.10
  -8 -10   1  179.08   16.50
  -8 -10   1  164.98   20.40
   7  10  -1   72.39   13.60
   7  10  -1   69.89   16.50
   7  10  -1   69.59   13.00
   7  10  -1   88.59   11.60
  -7 -10   1   59.39   14.60
  -7 -10   1   77.89    9.10
  -7 -10   1   70.69   11.80
  -7 -10   1  102.29   17.70
  -7 -10   1   42.60   11.60
   6  10  -1  135.19   15.90
   6  10  -1  144.39   18.00
   6  10  -1  155.48   17.50
  -6 -10   1  145.49   16.80
  -6 -10   1  155.48   13.60
  -6 -10   1  122.39   19.50
  -6 -10   1  153.68   13.50
  -6 -10   1  162.48   15.50
   5  10  -1    8.20    6.60
   5  10  -1   21.40    7.20
   5  10  -1   10.90    8.00
   5  10  -1   14.80    4.90
   5  10  -1    3.90    5.50
   5  10  -1   13.90    5.90
   5  10  -1    8.90    3.90
  -5 -10   1    8.70    3.90
  -5 -10   1    9.40    7.20
  -5 -10   1    9.60    5.30
  -5 -10   1    4.00    4.30
  -5 -10   1   15.00    6.90
   4  10  -1  666.53   32.20
   4  10  -1  669.93   29.60
   4  10  -1  659.83   25.00
   4  10  -1  727.83   36.10
   4  10  -1  690.33   32.40
   4  10  -1  689.33   23.10
   4  10  -1  702.53   36.50
  -4 -10   1  703.83   33.20
  -4 -10   1  676.03   31.30
  -4 -10   1  768.22   35.20
  -4 -10   1  668.93   36.00
  -4 -10   1  682.03   27.10
  -4 -10   1  729.13   38.20
   3  10  -1  833.32   24.50
   3  10  -1  880.01   37.70
   3  10  -1  842.42   37.60
   3  10  -1  816.72   26.60
   3  10  -1  854.21   32.50
   3  10  -1  804.32   34.50
   3  10  -1  864.91   39.10
  -3 -10   1  837.82   37.00
  -3 -10   1  830.32   35.80
  -3 -10   1  850.41   39.40
  -3 -10   1  849.32   41.00
  -3 -10   1  841.42   35.10
  -3 -10   1  822.82   29.60
   2  10  -1  400.66   14.40
   2  10  -1  424.86   26.10
   2  10  -1  419.46   28.70
   2  10  -1  416.96   21.10
   2  10  -1  403.76   24.80
   2  10  -1  394.76   22.60
   2  10  -1  414.26   16.40
  -2 -10   1  364.06   22.20
  -2 -10   1  387.36   19.00
  -2 -10   1  399.66   25.10
  -2 -10   1  411.36   23.90
  -2 -10   1  444.26   26.80
  -2 -10   1  427.06   27.90
   1  10  -1   57.89    9.70
   1  10  -1   77.09    8.90
   1  10  -1   49.70    5.00
   1  10  -1   53.19    9.60
   1  10  -1   51.89   12.00
   1  10  -1   61.19    7.20
   1  10  -1   52.79   10.50
  -1 -10   1   74.59    8.30
  -1 -10   1   48.40    9.70
  -1 -10   1   57.59    9.70
  -1 -10   1   55.19   10.40
  -1 -10   1   57.49    7.30
  -1 -10   1   47.00    9.40
   0  10  -1   -1.50    3.30
   0  10  -1    2.20    3.20
   0  10  -1    1.60    3.60
   0  10  -1   -3.50    3.60
   0  10  -1    5.10    4.50
   0 -10   1    5.50    4.60
   0 -10   1    4.50    4.00
   0 -10   1   -0.90    5.40
   0 -10   1    2.90    4.10
   0 -10   1    2.50    2.60
   0 -10   1    0.70    5.70
   0 -10   1    4.90    3.40
  -1  10  -1  425.46   17.20
  -1  10  -1  458.05   23.50
  -1  10  -1  418.76   15.40
  -1  10  -1  421.06   25.00
  -1  10  -1  445.56   20.70
  -1  10  -1  371.66   15.20
  -1  10  -1  420.66   23.30
  -1  10  -1  404.46   21.70
   1 -10   1  437.56   23.60
   1 -10   1  395.66   23.80
   1 -10   1  398.46   19.10
   1 -10   1  404.96   21.70
   1 -10   1  439.36   18.60
   1 -10   1  431.66   26.60
   1 -10   1  424.56   26.80
  -2  10  -1 1680.13   41.20
  -2  10  -1 1659.43   31.70
  -2  10  -1 1750.92   43.80
  -2  10  -1 1650.63   31.40
  -2  10  -1 1717.63   51.39
  -2  10  -1 1670.53   50.09
  -2  10  -1 1734.03   47.40
  -2  10  -1 1750.12   44.60
  -2  10  -1 1697.53   51.99
  -2  10  -1 1683.63   54.99
   2 -10   1 1759.52   43.20
   2 -10   1 1715.53   50.99
   2 -10   1 1692.23   51.89
   2 -10   1 1655.53   48.60
   2 -10   1 1741.63   55.09
   2 -10   1 1670.53   57.39
   2 -10   1 1730.63   58.49
   2 -10   1 1615.54   43.10
  -3  10  -1 1239.38   45.70
  -3  10  -1 1190.88   41.80
  -3  10  -1 1208.38   35.90
  -3  10  -1 1192.08   27.40
  -3  10  -1 1158.58   27.00
  -3  10  -1 1195.58   37.90
  -3  10  -1 1225.18   34.30
  -3  10  -1 1185.38   36.80
  -3  10  -1 1243.98   41.70
  -3  10  -1 1117.99   39.70
   3 -10   1 1243.88   47.60
   3 -10   1 1166.28   37.90
   3 -10   1 1200.18   35.80
   3 -10   1 1197.98   34.20
   3 -10   1 1153.38   40.60
   3 -10   1 1195.38   46.80
   3 -10   1 1237.08   40.90
   3 -10   1 1152.28   43.30
  -4  10  -1  552.34   25.20
  -4  10  -1  550.44   25.30
  -4  10  -1  558.54   18.50
  -4  10  -1  569.24   25.10
  -4  10  -1  583.14   28.00
  -4  10  -1  589.14   27.90
  -4  10  -1  544.25   24.90
  -4  10  -1  551.24   22.30
  -4  10  -1  588.74   24.40
   4 -10   1  678.73   49.80
   4 -10   1  572.24   21.30
   4 -10   1  523.75   30.00
   4 -10   1  583.94   27.20
   4 -10   1  544.35   24.00
   4 -10   1  595.84   26.30
   4 -10   1  558.94   23.90
   4 -10   1  578.44   29.30
   4 -10   1  563.34   15.80
  -5  10  -1  187.38   17.30
  -5  10  -1  194.48   14.90
  -5  10  -1  231.58   14.80
  -5  10  -1  206.88    9.20
  -5  10  -1  224.28   15.60
  -5  10  -1  210.18   16.70
  -5  10  -1  197.48   15.50
  -5  10  -1  214.28   17.50
  -5  10  -1  212.58   14.10
  -5  10  -1  224.98   15.90
   5 -10   1  202.28   18.80
   5 -10   1  214.28   17.70
   5 -10   1  208.18   12.30
   5 -10   1  209.18   13.90
   5 -10   1  202.68   18.60
   5 -10   1  221.48   16.70
   5 -10   1  209.38   18.40
   5 -10   1  211.58    9.60
   5 -10   1  203.48   14.40
  -6  10  -1  864.01   28.80
  -6  10  -1  840.92   33.60
  -6  10  -1  810.02   32.80
  -6  10  -1  849.81   35.60
  -6  10  -1  854.31   32.60
  -6  10  -1  835.32   36.60
  -6  10  -1  831.72   23.50
  -6  10  -1  882.71   39.60
  -6  10  -1  809.72   31.50
  -6  10  -1  830.22   35.10
   6 -10   1  789.72   37.30
   6 -10   1  874.31   40.20
   6 -10   1  819.32   32.40
   6 -10   1  843.12   36.00
   6 -10   1  924.21   40.70
   6 -10   1  817.22   34.30
   6 -10   1  831.02   26.50
   6 -10   1  872.91   26.90
  -7  10  -1  377.46   20.60
  -7  10  -1  398.46   19.80
  -7  10  -1  375.56   21.50
  -7  10  -1  326.27   23.00
  -7  10  -1  401.86   23.90
  -7  10  -1  371.26   22.70
  -7  10  -1  404.66   26.60
  -7  10  -1  363.06   19.10
  -7  10  -1  398.86   25.40
  -7  10  -1  377.26   15.20
   7 -10   1  396.56   26.40
   7 -10   1  368.96   19.20
   7 -10   1  375.16   24.70
   7 -10   1  376.36   23.30
   7 -10   1  382.26   23.90
   7 -10   1  380.96   22.10
   7 -10   1  358.56   15.10
   7 -10   1  385.56   25.60
   7 -10   1  368.26   16.20
   7 -10   1  384.16   26.70
   7 -10   1  389.56   23.30
  -8  10  -1   36.60    7.60
  -8  10  -1   23.60    8.20
  -8  10  -1   30.70    8.00
  -8  10  -1   33.20    8.90
  -8  10  -1   18.80    5.70
  -8  10  -1   28.60    6.10
  -8  10  -1   27.50    8.70
  -8  10  -1   34.90    6.10
  -8  10  -1   24.80    7.80
  -8  10  -1   32.40    7.90
   8 -10   1   29.80    7.70
   8 -10   1   17.90    6.80
   8 -10   1   26.40    7.60
   8 -10   1   36.00    9.20
   8 -10   1   30.00   10.40
   8 -10   1   20.80    8.20
   8 -10   1   34.00    9.20
   8 -10   1   29.40    6.00
   8 -10   1   47.60    9.60
   8 -10   1   29.70    5.90
   8 -10   1   32.40    7.00
  -9  10  -1  135.69   15.90
  -9  10  -1  165.18   15.30
  -9  10  -1  154.48   16.90
  -9  10  -1  181.88   15.80
  -9  10  -1  152.28   13.30
  -9  10  -1  153.88   16.40
  -9  10  -1  189.78   20.10
  -9  10  -1  168.88   11.90
  -9  10  -1  146.59   18.00
  -9  10  -1  206.78   19.20
   9 -10   1  185.38   15.40
   9 -10   1  181.08   17.70
   9 -10   1  176.98   20.30
   9 -10   1  180.08   12.50
   9 -10   1  182.08   19.10
   9 -10   1  183.28   18.10
   9 -10   1  167.78   18.90
   9 -10   1  168.58   17.10
   9 -10   1  191.98   17.60
 -10  10  -1  495.05   30.50
 -10  10  -1  468.35   26.30
 -10  10  -1  497.95   33.40
 -10  10  -1  436.76   20.50
 -10  10  -1  449.16   31.60
 -10  10  -1  430.86   30.90
  10 -10   1  467.75   28.40
  10 -10   1  453.25   21.10
  10 -10   1  461.25   34.60
  10 -10   1  466.05   31.90
  10 -10   1  459.65   30.00
  10 -10   1  456.95   30.20
  10 -10   1  448.56   30.40
  10 -10   1  489.65   28.30
 -11  10  -1   37.70    9.20
 -11  10  -1   47.50   10.10
 -11  10  -1   39.10    8.10
 -11  10  -1   29.80    9.90
 -11  10  -1   20.10   11.30
 -11  10  -1   30.80   11.60
 -11  10  -1   37.90   10.10
  11 -10   1   44.60   10.70
  11 -10   1   42.40   11.50
  11 -10   1   53.49   12.00
  11 -10   1   42.60   13.10
  11 -10   1   44.50   12.40
 -12  10  -1   -1.60    4.80
 -12  10  -1   -6.70    4.70
 -12  10  -1    7.90    7.00
 -12  10  -1   10.10    9.10
 -12  10  -1   -4.90    5.40
 -12  10  -1   -0.80    7.10
  12 -10   1    0.00    6.50
  12 -10   1    4.40    9.30
  12 -10   1    5.60    7.70
  12 -10   1   14.80   12.10
  12 -10   1  -10.00    6.70
  12 -10   1   -4.40    5.20
 -13  10  -1   56.49   16.00
 -13  10  -1   66.09   15.00
 -13  10  -1   87.09   17.60
 -13  10  -1   72.49   14.40
 -13  10  -1   70.49   11.10
 -13  10  -1   63.49   14.00
  13 -10   1   55.99   15.00
  13 -10   1   70.19   25.60
  13 -10   1   75.69   16.50
  13 -10   1   76.59   15.40
  13 -10   1   72.99   15.10
  13 -10   1   64.29   11.20
 -14  10  -1  140.19   22.00
 -14  10  -1  116.89   19.60
 -14  10  -1  122.29   23.30
 -14  10  -1  167.68   22.20
 -14  10  -1  130.59   15.00
 -14  10  -1   94.99   23.50
  14 -10   1  186.18   22.20
  14 -10   1  137.69   20.90
  14 -10   1  120.79   22.90
  14 -10   1  171.98   28.80
 -15  10  -1  517.35   36.00
 -15  10  -1  492.95   41.90
 -15  10  -1  547.75   41.00
 -15  10  -1  535.75   38.80
 -15  10  -1  499.75   41.50
  15 -10   1  630.14   42.50
  15 -10   1  541.05   40.70
  15 -10   1  495.75   38.10
  13   9  -1  -18.60   15.90
  13   9  -1   12.80   10.90
 -13  -9   1    1.60   10.80
 -13  -9   1   28.20   11.20
 -13  -9   1  -16.80   10.60
 -13  -9   1   19.60   14.00
  12   9  -1   93.69   17.40
  12   9  -1  112.89   22.00
 -12  -9   1   89.89   17.90
 -12  -9   1  105.79   20.40
 -12  -9   1   90.59   14.40
 -12  -9   1  116.29   15.60
  11   9  -1  120.09   38.30
  11   9  -1  175.28   27.60
  11   9  -1  190.98   23.70
 -11  -9   1  186.98   17.40
 -11  -9   1  206.38   17.80
 -11  -9   1  167.18   22.60
  10   9  -1   10.70    8.00
  10   9  -1    1.00    8.90
  10   9  -1    7.80   10.10
 -10  -9   1    3.10    6.10
 -10  -9   1    6.80    9.10
 -10  -9   1    8.30   10.00
 -10  -9   1    6.50    7.30
   9   9  -1  121.69   24.00
   9   9  -1  138.09   18.60
   9   9  -1  144.49   16.80
   9   9  -1  166.08   22.60
  -9  -9   1  133.49   19.90
  -9  -9   1  131.49   13.80
  -9  -9   1  163.98   18.30
  -9  -9   1  151.68   12.90
   8   9  -1  722.73   31.70
   8   9  -1  809.22   38.50
   8   9  -1  800.72   43.60
   8   9  -1  734.33   41.90
   8   9  -1  666.43   34.80
  -8  -9   1  713.33   38.40
  -8  -9   1  743.83   43.60
  -8  -9   1  707.73   38.20
  -8  -9   1  735.73   30.80
  -8  -9   1  731.93   26.60
   7   9  -1  242.18   24.00
   7   9  -1  241.68   24.20
   7   9  -1  214.88   16.90
   7   9  -1  218.08   18.80
   7   9  -1  220.58   15.20
   7   9  -1  199.08   22.20
  -7  -9   1  227.78   19.30
  -7  -9   1  249.97   21.70
  -7  -9   1  235.78   23.20
  -7  -9   1  251.87   17.80
  -7  -9   1  238.58   13.80
  -7  -9   1  245.88   16.80
   6   9  -1   13.60    7.30
   6   9  -1   23.60    5.30
   6   9  -1   30.30    5.70
   6   9  -1   29.10    7.20
   6   9  -1   12.20    7.10
   6   9  -1   18.40    8.30
  -6  -9   1   27.60    8.70
  -6  -9   1   27.40    7.70
  -6  -9   1   32.30    6.10
  -6  -9   1   21.60    9.70
  -6  -9   1   24.20    5.60
  -6  -9   1   31.40    6.60
   5   9  -1   71.09    8.70
   5   9  -1   37.70    8.80
   5   9  -1   35.90    9.30
   5   9  -1   52.89    6.70
   5   9  -1   43.00    8.60
   5   9  -1   52.19   11.70
   5   9  -1   47.80    7.70
  -5  -9   1   51.29   11.70
  -5  -9   1   50.09    8.70
  -5  -9   1   52.79    9.40
  -5  -9   1   63.09   11.80
  -5  -9   1   43.50    6.00
  -5  -9   1   46.30   12.20
  -5  -9   1   63.19    9.90
   4   9  -1  389.26   22.90
   4   9  -1  356.86   17.50
   4   9  -1  374.36   15.80
   4   9  -1  364.26   25.60
   4   9  -1  363.76   22.20
   4   9  -1  394.16   25.50
   4   9  -1  374.46   20.70
  -4  -9   1  371.76   24.90
  -4  -9   1  349.67   22.00
  -4  -9   1  367.06   23.10
  -4  -9   1  405.16   14.60
  -4  -9   1  362.76   13.80
  -4  -9   1  375.06   18.70
  -4  -9   1  344.27   20.70
  -4  -9   1  376.26   27.60
   3   9  -1  500.15   19.50
   3   9  -1  514.95   26.90
   3   9  -1  519.75   25.90
   3   9  -1  490.75   17.30
   3   9  -1  527.05   27.70
   3   9  -1  545.35   24.10
   3   9  -1  509.85   28.00
  -3  -9   1  509.55   26.80
  -3  -9   1  490.55   20.20
  -3  -9   1  502.15   21.20
  -3  -9   1  542.55   15.20
  -3  -9   1  521.75   15.80
  -3  -9   1  513.15   26.30
  -3  -9   1  515.15   25.40
  -3  -9   1  513.05   28.60
  -3  -9   1  534.15   30.60
   2   9  -1   19.80    6.80
   2   9  -1   17.00    6.10
   2   9  -1   19.80    5.30
   2   9  -1   29.90    3.80
   2   9  -1   36.10    8.50
   2   9  -1   17.10    5.80
  -2  -9   1   28.30    6.90
  -2  -9   1   23.90    7.20
  -2  -9   1   23.90    2.80
  -2  -9   1   27.60    2.80
  -2  -9   1   16.80    6.00
  -2  -9   1   24.50    5.20
  -2  -9   1   23.10    7.10
  -2  -9   1   27.30    5.40
  -2  -9   1   21.60    5.30
  -2  -9   1   22.20    7.50
   1   9  -1  409.16   22.60
   1   9  -1  398.56   13.50
   1   9  -1  372.26   20.50
   1   9  -1  382.86   23.20
   1   9  -1  383.96   14.80
   1   9  -1  414.36   19.40
   1   9  -1  367.96   22.50
  -1  -9   1  387.66   11.20
  -1  -9   1  478.65   25.60
  -1  -9   1  418.86   16.00
  -1  -9   1  387.46   22.20
  -1  -9   1  406.96   25.60
  -1  -9   1  418.46   24.00
  -1  -9   1  421.26   18.00
  -1  -9   1  405.56   14.40
  -1  -9   1  420.46   22.10
   0   9  -1   79.89    8.50
   0   9  -1   76.09    9.30
   0   9  -1   50.49    9.70
   0   9  -1   74.49    5.20
   0   9  -1   68.49    6.20
   0   9  -1   78.59    9.70
   0   9  -1   59.39    8.40
   0  -9   1   54.99   10.80
   0  -9   1   51.19    9.80
   0  -9   1   67.19   10.60
   0  -9   1   45.00    6.40
   0  -9   1   48.20    8.40
   0  -9   1   71.39    9.80
   0  -9   1   55.89    7.70
   0  -9   1   56.79    6.10
  -1   9  -1  771.12   24.50
  -1   9  -1  758.32   21.90
  -1   9  -1  738.43   29.50
  -1   9  -1  764.32   30.20
  -1   9  -1  741.53   22.20
  -1   9  -1  823.92   27.90
  -1   9  -1  818.72   33.70
  -1   9  -1  776.12   30.90
   1  -9   1  758.92   31.80
   1  -9   1  734.33   21.20
   1  -9   1  756.62   35.00
   1  -9   1  758.62   23.30
   1  -9   1  759.52   31.50
   1  -9   1  773.12   34.20
   1  -9   1  753.32   24.90
   1  -9   1  765.92   16.00
   1  -9   1  782.92   29.70
  -2   9  -1  494.95   12.40
  -2   9  -1  511.85   21.40
  -2   9  -1  483.35   23.20
  -2   9  -1  464.55   18.90
  -2   9  -1  496.85   23.90
  -2   9  -1  467.95   23.20
  -2   9  -1  486.15   17.70
  -2   9  -1  495.65   12.10
  -2   9  -1  499.05   25.80
  -2   9  -1  472.45   18.70
   2  -9   1  510.85   27.60
   2  -9   1  507.15   22.50
   2  -9   1  488.95   26.90
   2  -9   1  498.45   25.00
   2  -9   1  497.25   23.80
   2  -9   1  440.16   19.20
   2  -9   1  464.95   22.70
   2  -9   1  483.75   18.90
   2  -9   1  479.95   11.90
  -3   9  -1    6.20    2.90
  -3   9  -1    4.00    3.20
  -3   9  -1    7.90    3.50
  -3   9  -1    8.70    2.30
  -3   9  -1    9.80    5.00
  -3   9  -1   13.70    4.20
  -3   9  -1    4.00    4.30
   3  -9   1    1.90    3.20
   3  -9   1    7.60    4.30
   3  -9   1    1.00    3.50
   3  -9   1   -0.20    4.40
   3  -9   1    8.50    4.20
   3  -9   1    7.50    3.60
   3  -9   1    7.00    4.60
   3  -9   1   11.30    4.80
   3  -9   1    8.40    1.70
   3  -9   1    5.00    3.20
  -4   9  -1 1816.22   55.79
  -4   9  -1 1742.23   51.39
  -4   9  -1 1804.12   53.09
  -4   9  -1 1768.42   41.00
  -4   9  -1 1783.02   48.60
  -4   9  -1 1742.43   49.20
  -4   9  -1 1799.62   45.90
  -4   9  -1 1768.72   40.60
  -4   9  -1 1797.92   49.40
   4  -9   1 1758.42   57.19
   4  -9   1 1725.13   46.50
   4  -9   1 1746.43   50.99
   4  -9   1 1771.72   49.70
   4  -9   1 1820.22   54.49
   4  -9   1 1804.02   37.10
   4  -9   1 1746.93   43.00
   4  -9   1 1747.03   47.80
   4  -9   1 1815.62   55.89
   4  -9   1 1791.82   58.19
  -5   9  -1 1413.36   49.00
  -5   9  -1 1414.06   41.30
  -5   9  -1 1408.66   43.10
  -5   9  -1 1369.36   44.20
  -5   9  -1 1371.86   45.90
  -5   9  -1 1383.56   44.80
  -5   9  -1 1340.17   42.50
  -5   9  -1 1366.76   42.90
   5  -9   1 1418.96   42.50
   5  -9   1 1378.86   44.10
   5  -9   1 1402.36   32.10
   5  -9   1 1369.76   49.99
   5  -9   1 1413.06   49.99
   5  -9   1 1398.76   46.30
   5  -9   1 1339.17   35.70
   5  -9   1 1422.76   49.10
   5  -9   1 1399.46   39.60
  -6   9  -1  136.79   15.50
  -6   9  -1  106.69   11.10
  -6   9  -1  126.39    8.90
  -6   9  -1  141.39   13.30
  -6   9  -1  137.99   11.20
  -6   9  -1  151.18   14.80
  -6   9  -1  123.59   10.10
  -6   9  -1  124.79   11.50
  -6   9  -1  125.89   12.20
  -6   9  -1  131.59   13.30
   6  -9   1  103.19   12.50
   6  -9   1  107.19    9.70
   6  -9   1  133.29   12.10
   6  -9   1  137.99   14.80
   6  -9   1  128.39   11.70
   6  -9   1  122.99   12.50
   6  -9   1  120.19   12.90
   6  -9   1  119.69   12.10
   6  -9   1  137.49    9.40
   6  -9   1  116.79   11.40
   6  -9   1  106.29   14.30
   6  -9   1  116.89   14.20
  -7   9  -1  575.24   26.10
  -7   9  -1  525.75   25.00
  -7   9  -1  473.25   28.40
  -7   9  -1  499.45   22.80
  -7   9  -1  543.25   18.90
  -7   9  -1  513.85   24.90
  -7   9  -1  557.34   27.60
  -7   9  -1  532.15   22.50
  -7   9  -1  515.55   27.50
  -7   9  -1  550.94   29.20
   7  -9   1  568.54   30.00
   7  -9   1  526.05   28.70
   7  -9   1  551.04   33.90
   7  -9   1  470.55   28.10
   7  -9   1  543.75   27.20
   7  -9   1  548.95   19.50
   7  -9   1  548.95   36.50
   7  -9   1  519.15   25.60
   7  -9   1  518.05   18.70
   7  -9   1  537.35   29.90
   7  -9   1  533.75   26.80
   7  -9   1  479.05   25.40
  -8   9  -1  989.80   38.60
  -8   9  -1 1009.90   36.00
  -8   9  -1  923.21   36.30
  -8   9  -1  999.30   42.40
  -8   9  -1 1019.70   42.50
  -8   9  -1 1065.79   41.30
  -8   9  -1 1041.70   42.30
  -8   9  -1  939.61   28.80
  -8   9  -1  977.10   33.50
   8  -9   1 1065.49   41.50
   8  -9   1  944.51   42.10
   8  -9   1  996.30   28.50
   8  -9   1 1118.39   65.99
   8  -9   1  959.90   29.50
   8  -9   1 1043.30   43.40
   8  -9   1  918.31   39.80
   8  -9   1  978.30   33.10
   8  -9   1  997.20   38.90
   8  -9   1  999.00   38.30
   8  -9   1 1023.10   39.40
  -9   9  -1  436.76   24.20
  -9   9  -1  433.86   19.00
  -9   9  -1  408.46   24.00
  -9   9  -1  413.96   21.30
  -9   9  -1  424.46   28.50
  -9   9  -1  394.56   27.70
  -9   9  -1  373.86   23.90
  -9   9  -1  448.86   27.10
  -9   9  -1  436.26   24.80
  -9   9  -1  416.56   16.70
   9  -9   1  411.86   26.80
   9  -9   1  442.86   28.60
   9  -9   1  388.06   25.40
   9  -9   1  415.26   26.00
   9  -9   1  416.76   18.70
   9  -9   1  397.56   24.50
   9  -9   1  419.06   27.80
   9  -9   1  433.86   24.50
   9  -9   1  433.66   26.00
 -10   9  -1  273.07   16.10
 -10   9  -1  306.07   25.60
 -10   9  -1  292.97   22.20
 -10   9  -1  307.77   18.00
 -10   9  -1  288.87   20.10
 -10   9  -1  269.07   22.50
 -10   9  -1  273.67   20.60
 -10   9  -1  340.07   20.70
 -10   9  -1  312.77   25.60
  10  -9   1  291.87   24.10
  10  -9   1  285.77   23.20
  10  -9   1  248.08   19.90
  10  -9   1  273.67   21.00
  10  -9   1  302.47   17.00
  10  -9   1  321.67   25.90
  10  -9   1  276.27   21.80
  10  -9   1  266.17   22.60
 -11   9  -1   78.29    9.80
 -11   9  -1   65.59   11.40
 -11   9  -1   61.59   14.30
 -11   9  -1   72.99   15.40
 -11   9  -1   73.59   14.30
 -11   9  -1   82.69   15.60
  11  -9   1   88.29   10.40
  11  -9   1   75.79   13.10
  11  -9   1   71.69   13.20
  11  -9   1   53.69   12.10
  11  -9   1   61.59   14.20
  11  -9   1   66.79   15.10
 -12   9  -1   16.10    9.40
 -12   9  -1    6.70   11.70
 -12   9  -1   -2.40    6.60
 -12   9  -1   -0.20    6.00
 -12   9  -1    1.00    4.70
 -12   9  -1   -4.30    5.70
  12  -9   1   -8.50    6.80
  12  -9   1    8.90    6.40
  12  -9   1   -4.70    7.00
  12  -9   1   12.70    6.00
 -13   9  -1   98.69   16.70
 -13   9  -1   66.09   14.90
 -13   9  -1   96.69   11.80
 -13   9  -1   78.59   15.70
 -13   9  -1   98.39   18.60
 -13   9  -1   87.49   18.20
  13  -9   1   86.89   15.90
  13  -9   1   95.49   12.10
  13  -9   1   88.69   19.00
  13  -9   1   88.69   16.80
  13  -9   1   59.09   14.40
  13  -9   1   91.79   19.60
 -14   9  -1  279.27   28.60
 -14   9  -1  166.88   41.80
 -14   9  -1  219.28   24.30
 -14   9  -1  190.38   16.90
 -14   9  -1  225.48   27.30
  14  -9   1  183.18   24.30
  14  -9   1  175.38   33.80
  14  -9   1  181.88   22.80
  14  -9   1  222.98   34.90
  14  -9   1  202.98   16.90
  14  -9   1  270.97   27.70
 -15   9  -1   62.39   16.20
 -15   9  -1   81.39   19.00
 -15   9  -1   77.29   18.20
 -15   9  -1   65.29   14.30
 -15   9  -1   60.29   16.80
 -15   9  -1   84.49   15.50
  15  -9   1   54.39   16.70
  15  -9   1   63.19   17.70
  15  -9   1   57.29   14.80
 -16   9  -1   -0.80    9.10
 -16   9  -1   -4.50   10.70
 -16   9  -1    9.80    9.10
 -16   9  -1  -11.90    8.50
 -16   9  -1   -5.00    6.60
  16  -9   1   -1.20   13.30
  16  -9   1   36.20   24.30
  16  -9   1    4.40   11.60
  13   8  -1   45.30   14.70
  13   8  -1   18.60   11.20
 -13  -8   1   34.60   11.10
 -13  -8   1   31.50   16.40
 -13  -8   1   53.09   11.40
 -13  -8   1   36.90   14.40
  12   8  -1   79.69   18.40
  12   8  -1  102.19   21.90
 -12  -8   1  110.69   15.60
 -12  -8   1  128.19   18.40
 -12  -8   1   89.29   17.10
 -12  -8   1  115.29   22.30
  11   8  -1   59.89   17.50
  11   8  -1   58.29   12.70
  11   8  -1   77.89   17.80
  11   8  -1   71.99   19.20
 -11  -8   1   68.19   14.80
 -11  -8   1   51.49   15.60
 -11  -8   1   61.69   11.00
  10   8  -1  512.35   36.00
  10   8  -1  533.05   32.90
  10   8  -1  455.85   31.80
  10   8  -1  505.75   28.10
  10   8  -1  547.25   39.20
 -10  -8   1  506.95   34.00
 -10  -8   1  452.15   36.40
 -10  -8   1  524.25   31.20
 -10  -8   1  497.35   25.50
   9   8  -1 1087.59   40.00
   9   8  -1 1067.39   45.50
   9   8  -1 1119.69   51.19
   9   8  -1  980.10   50.59
   9   8  -1 1014.00   43.10
  -9  -8   1 1130.19   49.50
  -9  -8   1  988.40   51.59
  -9  -8   1 1079.09   38.30
  -9  -8   1  984.40   34.70
  -9  -8   1 1061.89   46.50
  -9  -8   1 1098.99   39.60
   8   8  -1   19.90    6.60
   8   8  -1   11.90    9.70
   8   8  -1   -0.70    6.10
   8   8  -1   15.70    6.10
   8   8  -1   13.50    8.20
  -8  -8   1   31.30    7.20
  -8  -8   1    8.10    8.60
  -8  -8   1   13.70    6.30
  -8  -8   1   13.00    5.00
  -8  -8   1   13.10    8.40
  -8  -8   1   12.80    6.30
   7   8  -1  113.49   11.00
   7   8  -1  122.09   16.30
   7   8  -1  100.69   12.00
   7   8  -1   80.69   14.10
   7   8  -1  130.19   14.60
   7   8  -1  123.49   14.80
  -7  -8   1  122.69   16.80
  -7  -8   1   91.39   14.10
  -7  -8   1  120.59   14.90
  -7  -8   1  126.09   10.50
  -7  -8   1  124.89   12.10
  -7  -8   1  105.19   11.60
   6   8  -1   77.89   11.10
   6   8  -1  109.79   12.70
   6   8  -1   85.89   11.20
   6   8  -1   83.49    8.80
   6   8  -1   93.09   15.30
   6   8  -1   71.99    8.70
  -6  -8   1   82.89    9.80
  -6  -8   1   64.99   13.70
  -6  -8   1   64.89   13.10
  -6  -8   1   89.99    9.90
  -6  -8   1   62.19    9.40
  -6  -8   1   79.89    8.90
   5   8  -1    6.20    3.10
   5   8  -1    0.40    3.50
   5   8  -1    4.10    5.60
   5   8  -1   10.40    3.80
   5   8  -1   -3.20    5.10
   5   8  -1   12.80    8.40
   5   8  -1    5.20    4.50
   5   8  -1   11.90    4.60
  -5  -8   1    8.00    3.50
  -5  -8   1   10.20    4.50
  -5  -8   1   11.50    4.80
  -5  -8   1    9.20    7.50
  -5  -8   1    4.90    4.80
  -5  -8   1    6.00    4.90
   4   8  -1  441.56   22.00
   4   8  -1  446.36   25.50
   4   8  -1  397.36   23.00
   4   8  -1  401.76   22.50
   4   8  -1  399.86   21.90
   4   8  -1  425.56   26.00
   4   8  -1  440.36   19.00
   4   8  -1  420.96   16.90
  -4  -8   1  439.16   22.60
  -4  -8   1  435.06   24.10
  -4  -8   1  434.16   16.00
  -4  -8   1  429.66   21.70
  -4  -8   1  435.56   27.20
  -4  -8   1  415.76   21.10
  -4  -8   1  459.45   27.10
  -4  -8   1  405.26   18.80
  -4  -8   1  436.76   19.50
   3   8  -1   10.30    2.70
   3   8  -1   13.70    4.30
   3   8  -1    8.00    4.10
   3   8  -1   15.50    5.60
   3   8  -1    8.80    4.70
   3   8  -1   14.80    4.60
   3   8  -1   14.40    2.80
   3   8  -1   21.20    7.20
  -3  -8   1   13.70    5.90
  -3  -8   1   14.00    3.20
  -3  -8   1   10.90    2.80
  -3  -8   1   10.40    5.50
  -3  -8   1   13.50    5.20
  -3  -8   1   13.50    4.60
  -3  -8   1   10.40    3.30
  -3  -8   1    9.60    5.10
  -3  -8   1   13.00    4.10
  -3  -8   1   10.70    4.30
  -3  -8   1   12.80    4.60
   2   8  -1   11.80    5.10
   2   8  -1    8.30    3.10
   2   8  -1   -1.80    3.70
   2   8  -1    6.00    3.40
   2   8  -1    6.40    3.30
   2   8  -1    7.80    3.00
   2   8  -1   10.10    2.60
   2   8  -1   10.50    4.20
  -2  -8   1    5.30    2.40
  -2  -8   1    4.20    3.30
  -2  -8   1    2.40    3.30
  -2  -8   1   11.20    4.20
  -2  -8   1    3.90    4.50
  -2  -8   1    1.20    3.00
  -2  -8   1    6.40    3.50
  -2  -8   1    5.00    1.90
  -2  -8   1    2.30    3.50
  -2  -8   1   10.60    4.00
  -2  -8   1    5.50    1.80
   1   8  -1  753.62   19.60
   1   8  -1  727.03   30.30
   1   8  -1  698.23   30.70
   1   8  -1  732.13   29.50
   1   8  -1  780.82   32.00
   1   8  -1  766.32   28.80
   1   8  -1  731.13   25.70
   1   8  -1  782.82   21.60
   1   8  -1  804.52   32.50
  -1  -8   1  771.82   29.10
  -1  -8   1  768.62   17.60
  -1  -8   1  721.73   24.00
  -1  -8   1  700.03   29.50
  -1  -8   1  771.62   30.50
  -1  -8   1  731.23   24.70
  -1  -8   1  740.13   33.30
  -1  -8   1  718.83   30.70
  -1  -8   1  760.82   31.80
  -1  -8   1  740.73   20.30
   0   8  -1  801.52   20.50
   0   8  -1  809.52   22.30
   0   8  -1  752.62   31.70
   0   8  -1  822.92   40.80
   0   8  -1  849.81   31.10
   0   8  -1  842.02   30.00
   0   8  -1  827.42   30.70
   0   8  -1  718.83   31.30
   0   8  -1  809.32   32.30
   0   8  -1  801.62   26.60
   0  -8   1  802.22   24.90
   0  -8   1  778.82   32.70
   0  -8   1  834.42   32.40
   0  -8   1  792.42   31.20
   0  -8   1  734.33   33.00
   0  -8   1  752.42   31.70
   0  -8   1  806.12   22.50
   0  -8   1  818.92   29.50
   0  -8   1  789.92   20.50
   0  -8   1  763.22   29.80
  -1   8  -1  458.75   23.70
  -1   8  -1  469.95   24.50
  -1   8  -1  520.95   16.30
  -1   8  -1  519.65   18.00
  -1   8  -1  519.65   20.40
  -1   8  -1  449.26   24.70
  -1   8  -1  497.85   22.40
  -1   8  -1  543.55   27.80
  -1   8  -1  532.55   25.40
  -1   8  -1  513.25   23.30
  -1   8  -1  490.05   15.70
   1  -8   1  541.45   19.20
   1  -8   1  538.15   24.30
   1  -8   1  524.25   11.70
   1  -8   1  494.65   17.10
   1  -8   1  456.95   23.50
   1  -8   1  515.05   24.20
   1  -8   1  531.85   23.60
   1  -8   1  505.55   26.50
   1  -8   1  538.05   22.60
   1  -8   1  546.95   26.70
  -2   8  -1  522.15   20.70
  -2   8  -1  532.55   23.10
  -2   8  -1  514.05   19.30
  -2   8  -1  557.94   26.30
  -2   8  -1  539.35   19.10
  -2   8  -1  517.35   13.30
  -2   8  -1  492.95   25.90
  -2   8  -1  505.35   25.60
  -2   8  -1  527.15   22.80
  -2   8  -1  509.25   13.10
  -2   8  -1  498.15   24.90
  -2   8  -1  540.15   23.60
  -2   8  -1  503.05   17.10
  -2   8  -1  529.35   17.80
   2  -8   1  517.45   12.50
   2  -8   1  536.15   22.00
   2  -8   1  515.95   23.00
   2  -8   1  492.35   26.00
   2  -8   1  484.65   24.30
   2  -8   1  515.25   23.20
   2  -8   1  523.35   26.50
   2  -8   1  508.25   18.40
   2  -8   1  518.25   24.40
   2  -8   1  524.55   22.70
   2  -8   1  504.85   17.10
  -3   8  -1 2601.84   57.39
  -3   8  -1 2630.64   61.29
  -3   8  -1 2692.93   60.59
  -3   8  -1 2424.56   59.99
  -3   8  -1 2621.94   65.39
  -3   8  -1 2594.54   68.29
  -3   8  -1 2701.33   61.29
  -3   8  -1 2587.34   52.39
  -3   8  -1 2522.95   65.49
  -3   8  -1 2583.74   52.29
  -3   8  -1 2497.45   68.39
  -3   8  -1 2658.13   64.79
  -3   8  -1 2615.84   64.49
   3  -8   1 2550.64   64.79
   3  -8   1 2712.73   68.09
   3  -8   1 2643.84   63.99
   3  -8   1 2661.23   71.19
   3  -8   1 2616.84   68.49
   3  -8   1 2665.33   57.09
   3  -8   1 2614.84   64.09
   3  -8   1 2642.54   71.39
   3  -8   1 2633.74   59.59
  -4   8  -1 2048.30   58.09
  -4   8  -1 1990.60   51.89
  -4   8  -1 1960.00   53.19
  -4   8  -1 1898.51   47.60
  -4   8  -1 2082.89   57.99
  -4   8  -1 1860.11   51.39
  -4   8  -1 1811.92   48.30
  -4   8  -1 1886.71   43.60
  -4   8  -1 1899.91   56.29
  -4   8  -1 1780.32   53.69
  -4   8  -1 1933.01   50.39
  -4   8  -1 2046.70   54.99
  -4   8  -1 1944.61   43.90
   4  -8   1 1949.10   44.80
   4  -8   1 1932.71   54.89
   4  -8   1 1966.20   56.79
   4  -8   1 1842.62   53.89
   4  -8   1 1932.61   58.09
   4  -8   1 1912.21   50.19
   4  -8   1 1981.20   51.39
   4  -8   1 1942.71   58.89
   4  -8   1 2022.90   53.09
   4  -8   1 1916.31   39.70
  -5   8  -1   89.49   10.20
  -5   8  -1   72.99    9.00
  -5   8  -1   78.29    8.40
  -5   8  -1   84.29    8.40
  -5   8  -1  104.69   11.20
  -5   8  -1   90.69   10.00
  -5   8  -1   90.99   11.80
  -5   8  -1   79.19    9.20
  -5   8  -1   79.19    9.10
  -5   8  -1   97.09   10.30
   5  -8   1   96.49    9.80
   5  -8   1   83.39    6.20
   5  -8   1   97.19   11.90
   5  -8   1   91.99    8.30
   5  -8   1   72.29    9.70
   5  -8   1   82.49    8.80
   5  -8   1   92.09   10.20
   5  -8   1   81.79    7.40
   5  -8   1   79.09    8.10
   5  -8   1  100.69   11.90
   5  -8   1   91.19    8.90
   5  -8   1   64.79    8.40
  -6   8  -1   13.60    4.70
  -6   8  -1   14.30    5.50
  -6   8  -1   17.40    4.50
  -6   8  -1   18.60    5.10
  -6   8  -1   12.80    5.70
  -6   8  -1   11.10    4.80
  -6   8  -1   16.80    4.10
  -6   8  -1   28.20    5.10
  -6   8  -1   19.00    4.80
  -6   8  -1   10.00    4.60
   6  -8   1   17.00    4.80
   6  -8   1   20.80    6.20
   6  -8   1   15.20    5.00
   6  -8   1   10.90    4.70
   6  -8   1   14.20    5.10
   6  -8   1   14.40    5.80
   6  -8   1   20.70    6.50
   6  -8   1   18.00    5.30
   6  -8   1   15.60    5.50
   6  -8   1   19.90    5.30
   6  -8   1   22.30    4.50
  -7   8  -1   32.30    6.50
  -7   8  -1   39.70    8.80
  -7   8  -1   27.40    5.20
  -7   8  -1   27.80    6.00
  -7   8  -1   26.70    6.70
  -7   8  -1   34.20    7.70
  -7   8  -1   18.30    6.00
  -7   8  -1   34.50    7.70
  -7   8  -1   24.20    6.00
  -7   8  -1   27.50    6.50
  -7   8  -1   44.20    9.80
   7  -8   1   42.10    8.80
   7  -8   1   34.40    7.50
   7  -8   1   34.60    8.50
   7  -8   1   36.30    8.60
   7  -8   1   41.60    9.00
   7  -8   1   39.30    6.80
   7  -8   1   25.40    5.80
   7  -8   1   26.00    6.70
   7  -8   1   31.40    8.90
   7  -8   1   29.20    5.30
   7  -8   1   37.10    7.90
  -8   8  -1   54.79   10.80
  -8   8  -1   60.89    8.70
  -8   8  -1   50.29    9.70
  -8   8  -1   62.99    7.20
  -8   8  -1   57.29    9.30
  -8   8  -1   71.69    9.10
  -8   8  -1   80.09   10.50
  -8   8  -1   55.99   10.60
  -8   8  -1   46.90    8.40
  -8   8  -1   41.60    9.10
  -8   8  -1   68.19    8.60
   8  -8   1   65.99    7.70
   8  -8   1   67.39    6.90
   8  -8   1   41.70    8.60
   8  -8   1   59.09   10.80
   8  -8   1   50.49    8.60
   8  -8   1   61.09   11.80
   8  -8   1   58.99    9.70
   8  -8   1   52.19    9.60
   8  -8   1   73.39   12.50
   8  -8   1   51.19   10.00
   8  -8   1   58.69   10.60
  -9   8  -1   14.60    5.50
  -9   8  -1   18.00    4.30
  -9   8  -1   16.90    6.60
  -9   8  -1   23.80    8.40
  -9   8  -1   24.10    5.60
  -9   8  -1   17.20    6.40
  -9   8  -1   17.00    5.60
  -9   8  -1   22.20    8.50
  -9   8  -1   16.70    5.10
  -9   8  -1   16.70    5.50
   9  -8   1   30.50    6.50
   9  -8   1   22.60    7.50
   9  -8   1   11.20    4.70
   9  -8   1   22.70    7.10
   9  -8   1   11.50    7.50
   9  -8   1   20.10    5.50
   9  -8   1   19.00    6.40
   9  -8   1    5.60    6.30
   9  -8   1   21.00    7.70
 -10   8  -1   12.40    6.10
 -10   8  -1   10.70    4.60
 -10   8  -1   24.70    5.80
 -10   8  -1    6.90    8.00
 -10   8  -1   13.40    6.80
 -10   8  -1    8.50    5.50
 -10   8  -1    2.20    6.90
 -10   8  -1   16.10    7.20
  10  -8   1    8.70    7.30
  10  -8   1   17.80    5.30
  10  -8   1   13.00    6.50
  10  -8   1    7.40    6.70
  10  -8   1   13.20    7.10
  10  -8   1   26.20    7.70
  10  -8   1    2.50    5.50
  10  -8   1   16.70    9.00
 -11   8  -1    2.50    5.80
 -11   8  -1    1.00    6.10
 -11   8  -1    2.50    4.90
 -11   8  -1    1.10    6.40
 -11   8  -1    0.60    5.80
 -11   8  -1    0.20    4.60
 -11   8  -1    0.00    5.00
 -11   8  -1    7.90    7.30
  11  -8   1    7.00    6.50
  11  -8   1   -3.00    5.20
  11  -8   1   -2.20    4.90
  11  -8   1   -0.10    5.10
  11  -8   1    0.50    7.50
  11  -8   1    6.50    4.90
  11  -8   1    0.40    3.60
 -12   8  -1  172.88   14.30
 -12   8  -1  167.38   18.60
 -12   8  -1  154.38   20.20
 -12   8  -1  158.58   19.30
 -12   8  -1  196.38   22.40
  12  -8   1  144.69   20.40
  12  -8   1  222.38   23.20
  12  -8   1  171.98   19.30
  12  -8   1  180.58   20.70
  12  -8   1  169.18   14.40
  12  -8   1  188.68   18.60
  12  -8   1  185.58   22.20
 -13   8  -1  220.18   25.60
 -13   8  -1  251.97   24.00
 -13   8  -1  265.37   29.20
 -13   8  -1  266.87   23.80
 -13   8  -1  235.18   17.60
  13  -8   1  250.27   24.30
  13  -8   1  250.97   27.90
  13  -8   1  269.67   18.80
  13  -8   1  227.48   25.70
  13  -8   1  252.97   26.60
  13  -8   1  198.58   21.00
 -14   8  -1    8.70    9.60
 -14   8  -1   -1.90    5.20
 -14   8  -1   -7.90    8.20
 -14   8  -1  -11.70   10.60
  14  -8   1   -8.10    6.00
  14  -8   1   -4.10    6.00
  14  -8   1  -14.20    8.30
  14  -8   1   -6.60   14.00
 -15   8  -1   45.10   13.90
 -15   8  -1   41.20   12.20
 -15   8  -1   73.39   16.00
 -15   8  -1   64.79   18.40
  15  -8   1   47.40   17.40
  15  -8   1   31.50   21.90
  15  -8   1   60.79   15.60
 -16   8  -1  187.48   36.10
 -16   8  -1  268.57   22.30
 -16   8  -1  179.08   27.80
 -16   8  -1  267.77   27.40
 -16   8  -1  159.18   24.50
  16  -8   1  228.78   27.80
  16  -8   1  211.78   32.80
  16  -8   1  222.08   26.00
  14   7  -1  275.17   34.00
 -14  -7   1  307.17   23.40
 -14  -7   1  216.88   40.30
 -14  -7   1  214.38   24.40
 -14  -7   1  273.77   29.10
  13   7  -1  182.38   24.40
  13   7  -1  147.19   23.50
 -13  -7   1  157.88   24.00
 -13  -7   1  202.28   18.00
 -13  -7   1  162.98   16.80
 -13  -7   1  135.69   26.70
  12   7  -1   12.80    6.60
  12   7  -1    5.10    9.30
  12   7  -1    5.30   16.40
 -12  -7   1    8.90    8.40
 -12  -7   1   36.50   12.30
 -12  -7   1   12.10    7.50
 -12  -7   1    5.60    7.40
 -12  -7   1    0.10    7.30
  11   7  -1  158.08   18.90
  11   7  -1  153.88   19.90
  11   7  -1  135.69   23.60
  11   7  -1  105.49   15.10
  11   7  -1  111.49   17.40
  11   7  -1   83.29   18.60
 -11  -7   1   97.79   21.10
 -11  -7   1  135.09   14.00
 -11  -7   1   87.09   16.90
 -11  -7   1  168.48   21.90
 -11  -7   1  122.19   16.40
 -11  -7   1  131.89   13.90
  10   7  -1  408.66   28.70
  10   7  -1  428.16   29.40
  10   7  -1  394.46   32.40
  10   7  -1  423.86   32.50
  10   7  -1  470.65   28.90
  10   7  -1  488.45   26.70
 -10  -7   1  398.86   34.60
 -10  -7   1  452.55   22.10
 -10  -7   1  414.36   25.60
 -10  -7   1  437.46   30.80
 -10  -7   1  456.45   23.70
   9   7  -1   65.39    8.80
   9   7  -1   42.80   10.60
   9   7  -1   59.79   12.00
   9   7  -1   42.80   13.70
   9   7  -1   55.79   10.70
  -9  -7   1   48.00    9.20
  -9  -7   1   54.79   12.60
  -9  -7   1   68.39   16.10
  -9  -7   1   44.00   11.10
  -9  -7   1   58.99   10.80
   8   7  -1    1.70    5.10
   8   7  -1   11.90    5.00
   8   7  -1    0.90    5.40
   8   7  -1   -2.60    4.80
   8   7  -1    6.10    4.00
   8   7  -1  -11.00    6.40
  -8  -7   1    2.10    5.60
  -8  -7   1    0.20    3.60
  -8  -7   1   -0.10    4.30
  -8  -7   1  -11.40    5.40
   7   7  -1  119.09   14.90
   7   7  -1   82.19    9.90
   7   7  -1  100.69   15.20
   7   7  -1   72.69   11.50
   7   7  -1   95.09   11.70
   7   7  -1   98.89   13.20
  -7  -7   1  121.39    9.60
  -7  -7   1   92.69   14.00
  -7  -7   1   78.79   14.50
  -7  -7   1  107.19   10.40
  -7  -7   1   92.29   12.40
  -7  -7   1   87.39    9.80
  -7  -7   1  103.59   11.10
   6   7  -1  138.49   13.20
   6   7  -1  123.29   11.30
   6   7  -1  123.89   11.30
   6   7  -1  115.89   14.90
   6   7  -1  113.69   13.00
   6   7  -1  111.79   16.70
   6   7  -1  122.79   12.80
  -6  -7   1  107.29   13.20
  -6  -7   1  121.89   10.60
  -6  -7   1  116.99   13.10
  -6  -7   1  119.99    9.00
  -6  -7   1  132.39   11.10
  -6  -7   1  118.59   15.20
  -6  -7   1  119.29   13.70
  -6  -7   1  107.19   11.90
   5   7  -1   20.30    5.90
   5   7  -1    6.40    5.80
   5   7  -1   13.40    4.00
   5   7  -1   21.30    5.40
   5   7  -1   17.40    6.00
   5   7  -1   10.00    4.70
   5   7  -1   10.00    4.20
   5   7  -1   10.00    6.40
  -5  -7   1   16.80    5.30
  -5  -7   1    3.50    5.20
  -5  -7   1   13.20    4.00
  -5  -7   1    9.10    3.60
  -5  -7   1   10.40    4.70
  -5  -7   1   12.00    4.60
  -5  -7   1   11.90    4.40
  -5  -7   1   14.20    8.30
   4   7  -1   -2.20    3.60
   4   7  -1    0.40    2.80
   4   7  -1   -0.70    2.00
   4   7  -1   -0.20    5.00
   4   7  -1    2.30    3.40
   4   7  -1    1.10    2.30
   4   7  -1    2.10    3.00
  -4  -7   1    2.50    3.40
  -4  -7   1    0.40    3.60
  -4  -7   1   -5.30    2.80
  -4  -7   1    2.10    4.40
  -4  -7   1   -2.70    2.80
  -4  -7   1   -1.30    2.20
  -4  -7   1    0.30    1.80
  -4  -7   1    0.30    2.20
  -4  -7   1    0.80    3.10
  -4  -7   1   -4.00    1.90
   3   7  -1   58.19    9.10
   3   7  -1   55.09    8.50
   3   7  -1   51.99    6.70
   3   7  -1   55.69    5.40
   3   7  -1   68.29    8.90
   3   7  -1   75.39   10.30
   3   7  -1   48.10    8.20
   3   7  -1   43.00    8.20
   3   7  -1   55.89    6.20
  -3  -7   1   43.80    7.90
  -3  -7   1   50.79    6.90
  -3  -7   1   47.10    9.00
  -3  -7   1   60.39    5.00
  -3  -7   1   54.29    5.00
  -3  -7   1   52.59    4.80
  -3  -7   1   56.89    6.70
  -3  -7   1   53.09    7.30
  -3  -7   1   53.29   10.00
  -3  -7   1   63.09    8.50
  -3  -7   1   51.39    5.90
   2   7  -1 2354.76   49.60
   2   7  -1 2148.78   60.09
   2   7  -1 2377.56   60.69
   2   7  -1 2348.76   62.49
   2   7  -1 2303.87   60.19
   2   7  -1 2283.87   60.09
   2   7  -1 2173.48   62.19
   2   7  -1 2326.37   47.20
   2   7  -1 2280.77   54.59
   2   7  -1 2292.97   57.79
  -2  -7   1 2343.47   44.90
  -2  -7   1 2332.17   58.99
  -2  -7   1 2290.97   60.29
  -2  -7   1 2067.79   59.49
  -2  -7   1 2271.67   51.79
  -2  -7   1 2344.87   63.09
  -2  -7   1 2185.98   59.49
  -2  -7   1 2274.67   58.39
  -2  -7   1 2325.77   49.99
  -2  -7   1 2405.36   65.29
  -2  -7   1 2347.67   48.70
  -2  -7   1 2322.97   44.20
   1   7  -1  309.97   10.60
   1   7  -1  310.27   18.70
   1   7  -1  292.67   16.90
   1   7  -1  311.77   11.80
   1   7  -1  299.17   17.90
   1   7  -1  294.07   16.30
   1   7  -1  306.87   18.30
   1   7  -1  306.07   18.00
   1   7  -1  322.97   17.90
  -1  -7   1  299.97   16.40
  -1  -7   1  334.37   18.00
  -1  -7   1  327.87    9.50
  -1  -7   1  302.07   12.30
  -1  -7   1  286.57   17.40
  -1  -7   1  306.47   19.30
  -1  -7   1  303.57   18.40
  -1  -7   1  315.47   18.60
  -1  -7   1  322.87   18.00
  -1  -7   1  307.97   13.90
  -1  -7   1  264.37   14.40
   0   7  -1  472.15   23.40
   0   7  -1  522.85   23.60
   0   7  -1  526.15   16.20
   0   7  -1  540.35   24.10
   0   7  -1  535.95   14.90
   0   7  -1  549.05   23.40
   0   7  -1  510.75   22.10
   0   7  -1  518.25   19.40
   0   7  -1  508.35   21.70
   0   7  -1  501.85   24.70
   0  -7   1  554.34   18.90
   0  -7   1  558.24   22.20
   0  -7   1  533.85   23.40
   0  -7   1  529.25   22.30
   0  -7   1  518.75   23.50
   0  -7   1  515.25   25.30
   0  -7   1  508.85   19.40
   0  -7   1  529.35   16.30
   0  -7   1  525.35   15.10
   0  -7   1  513.15   23.50
   0  -7   1  556.04   25.20
   0  -7   1  566.94   13.60
  -1   7  -1   12.70    4.30
  -1   7  -1   12.40    3.80
  -1   7  -1   27.90    5.70
  -1   7  -1   20.90    5.30
  -1   7  -1   17.20    3.00
  -1   7  -1   22.30    5.50
  -1   7  -1   12.90    4.10
  -1   7  -1   23.50    4.40
  -1   7  -1    9.60    4.40
  -1   7  -1   17.50    5.60
  -1   7  -1   15.70    3.30
  -1   7  -1   18.30    3.50
  -1   7  -1   20.20    1.40
   1  -7   1   14.90    4.80
   1  -7   1   12.90    3.40
   1  -7   1   20.20    5.10
   1  -7   1   28.00    6.00
   1  -7   1   14.00    2.90
   1  -7   1   13.40    3.90
   1  -7   1   21.90    6.30
   1  -7   1   21.90    3.90
   1  -7   1   11.90    5.00
   1  -7   1   19.10    1.80
   1  -7   1   19.10    5.20
  -2   7  -1 1239.78   35.50
  -2   7  -1 1355.56   34.00
  -2   7  -1 1336.87   32.00
  -2   7  -1 1252.57   40.90
  -2   7  -1 1314.77   38.30
  -2   7  -1 1299.97   42.10
  -2   7  -1 1323.67   42.70
  -2   7  -1 1312.27   27.50
  -2   7  -1 1311.47   31.40
  -2   7  -1 1305.07   35.20
  -2   7  -1 1340.17   38.80
  -2   7  -1 1283.97   35.90
  -2   7  -1 1298.67   27.40
  -2   7  -1 1318.17   41.00
  -2   7  -1 1334.37   34.20
  -2   7  -1 1318.67   38.60
   2  -7   1 1285.07   36.30
   2  -7   1 1323.67   26.20
   2  -7   1 1231.88   42.00
   2  -7   1 1323.97   35.70
   2  -7   1 1341.47   31.20
   2  -7   1 1371.16   43.60
   2  -7   1 1329.57   38.30
   2  -7   1 1312.47   32.70
   2  -7   1 1363.06   33.50
   2  -7   1 1322.87   41.20
   2  -7   1 1338.57   39.00
   2  -7   1 1312.77   40.10
  -3   7  -1  897.71   28.60
  -3   7  -1  906.61   23.40
  -3   7  -1  913.71   26.40
  -3   7  -1  912.31   28.40
  -3   7  -1  897.61   30.40
  -3   7  -1  984.00   34.60
  -3   7  -1  904.21   31.10
  -3   7  -1  976.00   23.80
  -3   7  -1  991.90   32.70
  -3   7  -1  968.70   35.80
  -3   7  -1  931.71   33.50
  -3   7  -1  937.71   34.10
  -3   7  -1  888.61   28.30
  -3   7  -1  906.61   29.30
  -3   7  -1  914.51   30.80
   3  -7   1  933.51   21.00
   3  -7   1  884.61   33.00
   3  -7   1  933.11   32.80
   3  -7   1  955.50   35.60
   3  -7   1  923.71   34.60
   3  -7   1  927.91   25.50
   3  -7   1  937.21   30.40
   3  -7   1  935.61   28.50
   3  -7   1  933.51   30.70
   3  -7   1  980.90   28.80
   3  -7   1  903.91   31.40
   3  -7   1  911.41   23.70
   3  -7   1  908.21   33.00
  -4   7  -1  447.06   22.80
  -4   7  -1  463.75   18.90
  -4   7  -1  480.45   23.50
  -4   7  -1  490.45   22.70
  -4   7  -1  456.85   20.10
  -4   7  -1  476.35   17.00
  -4   7  -1  467.95   20.70
  -4   7  -1  475.25   20.60
  -4   7  -1  500.25   17.30
  -4   7  -1  483.05   24.30
  -4   7  -1  484.45   18.90
  -4   7  -1  443.76   20.80
  -4   7  -1  518.45   21.00
  -4   7  -1  466.45   23.10
  -4   7  -1  480.35   22.00
   4  -7   1  459.55   24.00
   4  -7   1  483.05   22.30
   4  -7   1  484.75   14.20
   4  -7   1  471.15   16.60
   4  -7   1  461.85   18.40
   4  -7   1  496.25   21.50
   4  -7   1  479.55   17.20
   4  -7   1  482.25   20.40
   4  -7   1  476.65   24.20
   4  -7   1  469.45   23.20
   4  -7   1  480.75   19.30
   4  -7   1  459.75   20.10
   4  -7   1  490.85   20.60
  -5   7  -1   65.59    7.90
  -5   7  -1   68.69    8.10
  -5   7  -1   62.79    8.00
  -5   7  -1   60.89    9.40
  -5   7  -1   66.69    7.00
  -5   7  -1   71.29    8.40
  -5   7  -1   47.20    8.10
  -5   7  -1   71.49    8.00
  -5   7  -1   67.69    8.80
  -5   7  -1   53.99    8.40
  -5   7  -1   63.69    8.50
  -5   7  -1   51.99    9.20
  -5   7  -1   61.59    7.90
  -5   7  -1   54.09    9.20
   5  -7   1   70.09    8.70
   5  -7   1   66.09    9.20
   5  -7   1   78.39    8.80
   5  -7   1   63.09    7.90
   5  -7   1   58.49    9.10
   5  -7   1   59.99    8.00
   5  -7   1   69.89    9.30
   5  -7   1   62.39    6.70
   5  -7   1   50.99    7.90
   5  -7   1   77.79    8.70
   5  -7   1   67.59    8.20
   5  -7   1   65.69    5.50
   5  -7   1   68.59    5.80
  -6   7  -1  516.05   19.50
  -6   7  -1  500.85   24.30
  -6   7  -1  536.05   20.70
  -6   7  -1  545.05   21.60
  -6   7  -1  489.45   25.40
  -6   7  -1  584.54   27.10
  -6   7  -1  560.84   26.30
  -6   7  -1  507.15   22.60
  -6   7  -1  502.05   22.40
  -6   7  -1  519.95   24.00
   6  -7   1  473.35   22.30
   6  -7   1  500.95   23.10
   6  -7   1  482.95   20.10
   6  -7   1  527.95   25.90
   6  -7   1  511.65   23.90
   6  -7   1  495.15   25.00
   6  -7   1  535.05   26.50
   6  -7   1  526.45   26.40
   6  -7   1  524.65   22.90
   6  -7   1  505.15   17.10
   6  -7   1  516.45   23.60
   6  -7   1  538.75   22.00
  -7   7  -1   -4.20    3.50
  -7   7  -1   -2.90    3.30
  -7   7  -1    1.20    3.10
  -7   7  -1    0.90    3.10
  -7   7  -1   -0.60    2.90
  -7   7  -1   -1.70    3.30
  -7   7  -1   -0.40    2.50
  -7   7  -1    8.10    3.20
  -7   7  -1    1.60    3.00
  -7   7  -1    2.70    3.60
  -7   7  -1    1.50    4.10
   7  -7   1    6.50    4.50
   7  -7   1    5.50    3.30
   7  -7   1    2.70    3.20
   7  -7   1   -1.70    3.50
   7  -7   1    6.20    3.80
   7  -7   1    6.50    5.70
   7  -7   1   -5.20    2.70
   7  -7   1    6.60    3.00
   7  -7   1   10.30    3.90
   7  -7   1    7.40    3.60
   7  -7   1    5.90    4.30
   7  -7   1    4.90    4.20
  -8   7  -1   17.50    5.70
  -8   7  -1   23.00    6.80
  -8   7  -1   12.50    5.80
  -8   7  -1   32.70    8.60
  -8   7  -1   20.30    4.90
  -8   7  -1   15.90    4.90
  -8   7  -1   19.70    7.20
  -8   7  -1   24.10    5.90
  -8   7  -1   16.60    4.70
  -8   7  -1   21.40    7.50
  -8   7  -1   13.90    4.60
   8  -7   1   13.90    5.20
   8  -7   1   20.40    5.40
[truncated: 5,545,514 more chars]
