# Supplementary material for: Above the Energy Gap Law: Heavy Chalcogenide Substitution in NIR II-Emissive Diradicaloid Qubits
Source: ACS Cent Sci. 2025 Oct 29;11(11):2257–67. doi: 10.1021/acscentsci.5c01001 (PMC12670300; doi:10.1021/acscentsci.5c01001)
Supplement: Supplementary file 3 [file oc5c01001_si_003.zip]

Archive with 4 entries (4 files):
- SuppVideo4.gif
- SuppVideo1.gif
- SuppVideo2.gif
- SuppVideo3.gif
